# Supplementary material for: Methyl 5′′-chloro-1′,1′′-dimethyl-2,2′′-dioxodi­spiro­[indoline-3,2′-pyrrolidine-3′,3′′-indoline]-4′-carboxyl­ate
Source: Acta Crystallogr Sect E Struct Rep Online. 2013 May 4;69(Pt 6):o825–6. doi: 10.1107/S1600536813011501 (PMC3684914; doi:10.1107/S1600536813011501)
Supplement: Supplementary file 1 [file e-69-0o825-sup1.cif]

##############################################################################
#                                                                            #
# This CIF contains the data in a paper accepted for publication in          #
# Acta Crystallographica Section E. It conforms to the requirements of       #
# Notes for Authors for Acta Crystallographica Section E, and has been       #
# peer reviewed under the auspices of the IUCr Commission on Journals.       #
#                                                                            #
# Full details of the Crystallographic Information File format               #
# are given in the paper "The Crystallographic Information File (CIF):       #
# a New Standard Archive File for Crystallography" by S. R. Hall, F. H.      #
# Allen and I. D. Brown [Acta Cryst. (1991), A47, 655-685].                  #
#                                                                            #
# The current version of the core CIF dictionary is obtainable from          #
# ftp://ftp.iucr.org/pub/cif_core.dic.                                       #
#                                                                            #
# Software is freely available for graphical display of the structure(s)     #
# in this CIF. For information consult the CIF software page                 #
# http://www.iucr.org/resources/cif/software.                                #
#                                                                            #
# This file may be used for bona fide research purposes within the           #
# scientific community so long as proper attribution is given to the journal # 
# article from which it was obtained.                                        #
#                                                                            #
##############################################################################
data_global
_audit_creation_method     SHELXL-97
_journal_date_recd_electronic     2013-03-26
_journal_date_accepted     2013-04-27
_journal_name_full     'Acta Crystallographica, Section E'
_journal_year     2013
_journal_volume     69
_journal_issue      6
_journal_page_first     o825
_journal_page_last     o826
_journal_paper_category     QO
_journal_paper_doi     10.1107/S1600536813011501
_journal_coeditor_code     SJ5312
_publ_contact_author_name     'A. SubbiahPandi'
_publ_contact_author_address
;
  Department of Physics
  Presidency College
  Chennai 600 005
  India
;
_publ_contact_author_email     'a_sp59@yahoo.in'
_publ_contact_author_fax     '091 044 2854 4894'
_publ_contact_author_phone     '091 044 2591061'
_publ_section_title
;\
Methyl
5''-chloro-1',1''-dimethyl-2,2''-dioxodispiro[indoline-3,2'-pyrrolidine-3',\
3''-indoline]-4'-carboxylate
;
loop_
    _publ_author_name
    _publ_author_address
    'Piskala Subburaman Kannan'
;    Department of Physics
     S.M.K. Fomra Institute of Technology
     Thaiyur
     Chennai 603 103
     India
;
    'PanneerSelvam Yuvaraj'
;    Industrial Chemistry Laboratory
     Central Leather Research Institute
     Adyar
     Chennai 600 020
     India
;
    'Karthikeyan Manivannan'
;
     Industrial Chemistry Laboratory
     Central Leather Research Institute
     Adyar
     Chennai 600 020
     India
;
    'Boreddy Siva Rami Reddy'
;    Industrial Chemistry Laboratory
     Central Leather Research Institute
     Adyar
     Chennai 600 020
     India
;
    'Arunachalathevar SubbiahPandi'
;    Department of Physics
     Presidency College (Autonomous)
     Chennai 600 005
     India
;
_publ_section_synopsis     .
data_I
_audit_creation_method     SHELXL-97
_chemical_name_systematic
;\
Methyl 5''-chloro-1',1''-dimethyl-2,2''-dioxodispiro[indoline-3,2'-\
pyrrolidine-3',3''-indoline]-4'-carboxylate
;
_chemical_name_common     ?
_chemical_formula_moiety     'C22 H20 Cl N3 O4'
_chemical_formula_sum     'C22 H20 Cl N3 O4'
_chemical_formula_iupac     'C22 H20 Cl N3 O4'
_chemical_formula_weight     425.86
_chemical_melting_point     ?
_symmetry_cell_setting     monoclinic
_symmetry_space_group_name_H-M     'P 21/n'
_symmetry_space_group_name_Hall     '-P 2yn'
loop_
    _symmetry_equiv_pos_as_xyz
    'x, y, z'
    '-x+1/2, y+1/2, -z+1/2'
    '-x, -y, -z'
    'x-1/2, -y-1/2, z-1/2'
_cell_length_a     9.2543(4)
_cell_length_b     18.1387(7)
_cell_length_c     12.5147(5)
_cell_angle_alpha     90.00
_cell_angle_beta     105.026(2)
_cell_angle_gamma     90.00
_cell_volume     2028.90(14)
_cell_formula_units_Z     4
_cell_measurement_reflns_used     5021
_cell_measurement_theta_min     2.02
_cell_measurement_theta_max     28.33
_cell_measurement_temperature     293(2)
_exptl_crystal_description     'Block'
_exptl_crystal_colour     colourless
_exptl_crystal_size_max     0.30
_exptl_crystal_size_mid     0.25
_exptl_crystal_size_min     0.20
_exptl_crystal_density_diffrn     1.394
_exptl_crystal_density_meas     ?
_exptl_crystal_density_method     'not measured'
_exptl_crystal_F_000     888
_exptl_absorpt_coefficient_mu     0.223
_exptl_absorpt_correction_type     multi-scan
_exptl_absorpt_process_details     '(SADABS; Bruker, 2008)'
_exptl_absorpt_correction_T_min     0.9361
_exptl_absorpt_correction_T_max     0.9567
_exptl_special_details     ?
_diffrn_ambient_temperature     293(2)
_diffrn_radiation_type     MoK\a
_diffrn_radiation_wavelength     0.71073
_diffrn_radiation_source     'fine-focus sealed tube'
_diffrn_radiation_monochromator     graphite
_diffrn_measurement_device_type     'Bruker APEXII CCD area detector'
_diffrn_measurement_method     '\w and \f scans'
_diffrn_detector_area_resol_mean     ?
_diffrn_reflns_number     18586
_diffrn_reflns_av_R_equivalents     0.0297
_diffrn_reflns_av_sigmaI/netI     0.0258
_diffrn_reflns_theta_min     2.02
_diffrn_reflns_theta_max     28.33
_diffrn_reflns_theta_full     28.33
_diffrn_measured_fraction_theta_max     0.992
_diffrn_measured_fraction_theta_full     0.992
_diffrn_reflns_limit_h_min     -12
_diffrn_reflns_limit_h_max     12
_diffrn_reflns_limit_k_min     -24
_diffrn_reflns_limit_k_max     24
_diffrn_reflns_limit_l_min     -16
_diffrn_reflns_limit_l_max     16
_diffrn_standards_number     0
_diffrn_standards_interval_count     ?
_diffrn_standards_interval_time     ?
_diffrn_standards_decay_%     ?
_refine_special_details
;
 Refinement of F^2^ against ALL reflections.  The weighted R-factor wR and
 goodness of fit S are based on F^2^, conventional R-factors R are based
 on F, with F set to zero for negative F^2^. The threshold expression of
 F^2^ > 2sigma(F^2^) is used only for calculating R-factors(gt) etc. and is
 not relevant to the choice of reflections for refinement.  R-factors based
 on F^2^ are statistically about twice as large as those based on F, and R-
 factors based on ALL data will be even larger.
;
_reflns_number_total     5021
_reflns_number_gt     3789
_reflns_threshold_expression     I>2sigma(I)
_refine_ls_structure_factor_coef     Fsqd
_refine_ls_matrix_type     full
_refine_ls_R_factor_all     0.0598
_refine_ls_R_factor_gt     0.0414
_refine_ls_wR_factor_gt     0.1098
_refine_ls_wR_factor_ref     0.1249
_refine_ls_goodness_of_fit_ref     1.055
_refine_ls_restrained_S_all     1.055
_refine_ls_number_reflns     5021
_refine_ls_number_parameters     278
_refine_ls_number_restraints     0
_refine_ls_hydrogen_treatment     mixed
_refine_ls_weighting_scheme     calc
_refine_ls_weighting_details
         'calc w=1/[\s^2^(Fo^2^)+(0.0572P)^2^+0.6292P] where P=(Fo^2^+2Fc^2^)/3'
_atom_sites_solution_hydrogens     geom
_atom_sites_solution_primary     direct
_atom_sites_solution_secondary     difmap
_refine_ls_shift/su_max     0.000
_refine_ls_shift/su_mean     0.000
_refine_diff_density_max     0.333
_refine_diff_density_min     -0.205
_refine_ls_extinction_method     none
_refine_ls_extinction_coef     ?
loop_
    _atom_type_symbol
    _atom_type_description
    _atom_type_scat_dispersion_real
    _atom_type_scat_dispersion_imag
    _atom_type_scat_source
    'C' 'C' 0.0033 0.0016
                         'International Tables Vol C Tables 4.2.6.8 and 6.1.1.4'
    'H' 'H' 0.0000 0.0000
                         'International Tables Vol C Tables 4.2.6.8 and 6.1.1.4'
    'N' 'N' 0.0061 0.0033
                         'International Tables Vol C Tables 4.2.6.8 and 6.1.1.4'
    'O' 'O' 0.0106 0.0060
                         'International Tables Vol C Tables 4.2.6.8 and 6.1.1.4'
    'Cl' 'Cl' 0.1484 0.1585
                         'International Tables Vol C Tables 4.2.6.8 and 6.1.1.4'
_computing_data_collection     'APEX2 (Bruker, 2008)'
_computing_cell_refinement     'SAINT (Bruker, 2008)'
_computing_data_reduction     'SAINT (Bruker, 2008)'
_computing_structure_solution     'SHELXS97 (Sheldrick, 2008)'
_computing_structure_refinement     'SHELXL97 (Sheldrick, 2008)'
_computing_molecular_graphics     'ORTEP-3 for Windows (Farrugia, 2012)'
_computing_publication_material
                            'SHELXL97 (Sheldrick, 2008) and PLATON (Spek, 2009)'
loop_
    _atom_site_type_symbol
    _atom_site_label
    _atom_site_fract_x
    _atom_site_fract_y
    _atom_site_fract_z
    _atom_site_U_iso_or_equiv
    _atom_site_adp_type
    _atom_site_calc_flag
    _atom_site_refinement_flags
    _atom_site_occupancy
    _atom_site_symmetry_multiplicity
    _atom_site_disorder_assembly
    _atom_site_disorder_group
    C C1 0.59371(19) 0.05207(9) 0.28439(13) 0.0423(4) Uani d . 1 1 . .
    C C2 0.45435(17) 0.08424(8) 0.24338(12) 0.0358(3) Uani d . 1 1 . .
    H H2 0.3891 0.0908 0.2880 0.043 Uiso calc R 1 1 . .
    C C3 0.41592(15) 0.10629(8) 0.13379(12) 0.0301(3) Uani d . 1 1 . .
    C C4 0.51723(16) 0.09636(8) 0.06936(12) 0.0334(3) Uani d . 1 1 . .
    C C5 0.65753(18) 0.06619(10) 0.11172(15) 0.0446(4) Uani d . 1 1 . .
    H H5 0.7247 0.0612 0.0683 0.053 Uiso calc R 1 1 . .
    C C6 0.69446(19) 0.04367(10) 0.22136(16) 0.0486(4) Uani d . 1 1 . .
    H H6 0.7877 0.0228 0.2525 0.058 Uiso calc R 1 1 . .
    C C7 0.27545(15) 0.14084(8) 0.06175(11) 0.0294(3) Uani d . 1 1 . .
    C C8 0.30532(17) 0.13446(8) -0.05324(12) 0.0340(3) Uani d . 1 1 . .
    C C9 0.11746(16) 0.10891(9) 0.05792(13) 0.0365(3) Uani d . 1 1 . .
    H H9 0.0726 0.0954 -0.0194 0.044 Uiso calc R 1 1 . .
    C C10 0.02656(18) 0.17386(9) 0.08235(17) 0.0473(4) Uani d . 1 1 . .
    H H10A -0.0777 0.1698 0.0417 0.057 Uiso calc R 1 1 . .
    H H10B 0.0331 0.1775 0.1608 0.057 Uiso calc R 1 1 . .
    C C11 0.0415(2) 0.30826(11) 0.0677(2) 0.0601(5) Uani d . 1 1 . .
    H H11A 0.0551 0.3134 0.1460 0.090 Uiso calc R 1 1 . .
    H H11B -0.0631 0.3117 0.0308 0.090 Uiso calc R 1 1 . .
    H H11C 0.0949 0.3467 0.0417 0.090 Uiso calc R 1 1 . .
    C C12 0.25861(16) 0.22640(8) 0.08568(12) 0.0319(3) Uani d . 1 1 . .
    C C13 0.32532(18) 0.24031(8) 0.21214(13) 0.0361(3) Uani d . 1 1 . .
    C C14 0.47566(18) 0.30011(8) 0.12068(13) 0.0362(3) Uani d . 1 1 . .
    C C15 0.5915(2) 0.34053(11) 0.09938(15) 0.0489(4) Uani d . 1 1 . .
    H H15 0.6722 0.3557 0.1563 0.059 Uiso calc R 1 1 . .
    C C16 0.5830(2) 0.35771(11) -0.00992(16) 0.0536(5) Uani d . 1 1 . .
    H H16 0.6609 0.3837 -0.0267 0.064 Uiso calc R 1 1 . .
    C C17 0.4617(2) 0.33718(11) -0.09432(15) 0.0507(4) Uani d . 1 1 . .
    H H17 0.4572 0.3508 -0.1668 0.061 Uiso calc R 1 1 . .
    C C18 0.3457(2) 0.29619(9) -0.07182(14) 0.0426(4) Uani d . 1 1 . .
    H H18 0.2630 0.2828 -0.1284 0.051 Uiso calc R 1 1 . .
    C C19 0.35598(16) 0.27576(8) 0.03628(12) 0.0333(3) Uani d . 1 1 . .
    C C20 0.12538(16) 0.03924(9) 0.12354(14) 0.0397(4) Uani d . 1 1 . .
    C C21 0.1033(3) -0.01945(12) 0.2852(2) 0.0683(6) Uani d . 1 1 . .
    H H21A 0.0331 -0.0556 0.2467 0.102 Uiso calc R 1 1 . .
    H H21B 0.0828 -0.0082 0.3548 0.102 Uiso calc R 1 1 . .
    H H21C 0.2030 -0.0385 0.2980 0.102 Uiso calc R 1 1 . .
    C C22 0.5254(2) 0.11715(12) -0.12913(15) 0.0528(5) Uani d . 1 1 . .
    H H22A 0.4533 0.1265 -0.1982 0.079 Uiso calc R 1 1 . .
    H H22B 0.5717 0.0701 -0.1322 0.079 Uiso calc R 1 1 . .
    H H22C 0.6004 0.1550 -0.1158 0.079 Uiso calc R 1 1 . .
    N N1 0.45105(15) 0.11694(7) -0.04029(10) 0.0367(3) Uani d . 1 1 . .
    N N2 0.09833(14) 0.23692(7) 0.04428(12) 0.0406(3) Uani d . 1 1 . .
    N N3 0.45486(16) 0.27829(8) 0.22362(12) 0.0406(3) Uani d . 1 1 . .
    O O1 0.21387(13) 0.14407(7) -0.14168(9) 0.0467(3) Uani d . 1 1 . .
    O O2 0.27254(15) 0.22036(7) 0.28633(10) 0.0516(3) Uani d . 1 1 . .
    O O3 0.16251(15) -0.01881(7) 0.09239(12) 0.0535(3) Uani d . 1 1 . .
    O O4 0.08942(15) 0.04712(7) 0.21895(11) 0.0513(3) Uani d . 1 1 . .
    Cl Cl1 0.63981(7) 0.01829(3) 0.41915(4) 0.07053(19) Uani d . 1 1 . .
    H H3 0.513(2) 0.2916(11) 0.2850(18) 0.049(5) Uiso d . 1 1 . .
loop_
    _atom_site_aniso_label
    _atom_site_aniso_U_11
    _atom_site_aniso_U_22
    _atom_site_aniso_U_33
    _atom_site_aniso_U_12
    _atom_site_aniso_U_13
    _atom_site_aniso_U_23
    C1 0.0456(9) 0.0388(8) 0.0358(8) 0.0052(7) -0.0016(7) 0.0025(6)
    C2 0.0376(8) 0.0349(7) 0.0336(8) 0.0014(6) 0.0071(6) 0.0003(6)
    C3 0.0270(6) 0.0294(7) 0.0325(7) -0.0002(5) 0.0053(5) -0.0014(5)
    C4 0.0305(7) 0.0335(7) 0.0356(8) -0.0014(6) 0.0076(6) -0.0012(6)
    C5 0.0316(8) 0.0501(9) 0.0524(10) 0.0058(7) 0.0117(7) -0.0023(8)
    C6 0.0341(8) 0.0506(10) 0.0540(10) 0.0111(7) -0.0014(7) -0.0009(8)
    C7 0.0263(7) 0.0323(7) 0.0286(7) -0.0005(5) 0.0052(5) -0.0001(5)
    C8 0.0367(8) 0.0330(7) 0.0310(7) -0.0001(6) 0.0067(6) -0.0023(6)
    C9 0.0269(7) 0.0396(8) 0.0411(8) -0.0036(6) 0.0054(6) 0.0015(6)
    C10 0.0304(8) 0.0446(9) 0.0689(12) 0.0030(7) 0.0162(8) 0.0085(8)
    C11 0.0521(11) 0.0455(10) 0.0865(15) 0.0154(8) 0.0250(10) 0.0088(10)
    C12 0.0308(7) 0.0327(7) 0.0323(7) 0.0014(6) 0.0082(6) 0.0022(6)
    C13 0.0410(8) 0.0346(7) 0.0343(8) 0.0038(6) 0.0130(6) -0.0011(6)
    C14 0.0392(8) 0.0342(7) 0.0354(8) -0.0014(6) 0.0099(6) -0.0026(6)
    C15 0.0441(9) 0.0532(10) 0.0481(10) -0.0141(8) 0.0093(8) -0.0031(8)
    C16 0.0530(11) 0.0557(11) 0.0569(11) -0.0133(8) 0.0231(9) 0.0038(9)
    C17 0.0635(11) 0.0524(10) 0.0403(9) -0.0060(9) 0.0206(8) 0.0075(8)
    C18 0.0465(9) 0.0432(9) 0.0353(8) -0.0043(7) 0.0057(7) 0.0043(7)
    C19 0.0350(7) 0.0313(7) 0.0340(7) -0.0006(6) 0.0100(6) -0.0004(6)
    C20 0.0264(7) 0.0416(8) 0.0490(9) -0.0062(6) 0.0059(6) -0.0003(7)
    C21 0.0829(16) 0.0602(13) 0.0651(14) 0.0020(11) 0.0252(12) 0.0181(10)
    C22 0.0556(11) 0.0664(12) 0.0441(10) 0.0031(9) 0.0265(8) 0.0001(8)
    N1 0.0373(7) 0.0425(7) 0.0319(6) 0.0029(5) 0.0122(5) -0.0009(5)
    N2 0.0295(6) 0.0379(7) 0.0538(8) 0.0059(5) 0.0096(6) 0.0070(6)
    N3 0.0455(8) 0.0442(8) 0.0300(7) -0.0070(6) 0.0060(6) -0.0053(6)
    O1 0.0484(7) 0.0567(7) 0.0291(6) 0.0048(6) -0.0004(5) -0.0010(5)
    O2 0.0606(8) 0.0612(8) 0.0394(6) -0.0015(6) 0.0243(6) 0.0023(6)
    O3 0.0497(7) 0.0394(7) 0.0746(9) 0.0012(5) 0.0218(7) -0.0042(6)
    O4 0.0610(8) 0.0437(7) 0.0529(7) 0.0004(6) 0.0213(6) 0.0059(6)
    Cl1 0.0869(4) 0.0727(4) 0.0425(3) 0.0259(3) -0.0003(2) 0.0164(2)
_geom_special_details
;
 All esds (except the esd in the dihedral angle between two l.s. planes)
 are estimated using the full covariance matrix.  The cell esds are taken
 into account individually in the estimation of esds in distances, angles
 and torsion angles; correlations between esds in cell parameters are only
 used when they are defined by crystal symmetry.  An approximate (isotropic)
 treatment of cell esds is used for estimating esds involving l.s. planes.
;
loop_
    _geom_bond_atom_site_label_1
    _geom_bond_atom_site_label_2
    _geom_bond_site_symmetry_2
    _geom_bond_distance
    _geom_bond_publ_flag
    C1 C6 . 1.377(3) ?
    C1 C2 . 1.387(2) ?
    C1 Cl1 . 1.7403(17) ?
    C2 C3 . 1.384(2) ?
    C2 H2 . 0.9300 ?
    C3 C4 . 1.398(2) ?
    C3 C7 . 1.5125(19) ?
    C4 C5 . 1.382(2) ?
    C4 N1 . 1.401(2) ?
    C5 C6 . 1.387(3) ?
    C5 H5 . 0.9300 ?
    C6 H6 . 0.9300 ?
    C7 C8 . 1.539(2) ?
    C7 C9 . 1.5617(19) ?
    C7 C12 . 1.596(2) ?
    C8 O1 . 1.2190(18) ?
    C8 N1 . 1.354(2) ?
    C9 C20 . 1.499(2) ?
    C9 C10 . 1.524(2) ?
    C9 H9 . 0.9800 ?
    C10 N2 . 1.463(2) ?
    C10 H10A . 0.9700 ?
    C10 H10B . 0.9700 ?
    C11 N2 . 1.455(2) ?
    C11 H11A . 0.9600 ?
    C11 H11B . 0.9600 ?
    C11 H11C . 0.9600 ?
    C12 N2 . 1.4514(18) ?
    C12 C19 . 1.511(2) ?
    C12 C13 . 1.563(2) ?
    C13 O2 . 1.2110(19) ?
    C13 N3 . 1.358(2) ?
    C14 C15 . 1.381(2) ?
    C14 C19 . 1.390(2) ?
    C14 N3 . 1.408(2) ?
    C15 C16 . 1.385(3) ?
    C15 H15 . 0.9300 ?
    C16 C17 . 1.378(3) ?
    C16 H16 . 0.9300 ?
    C17 C18 . 1.393(2) ?
    C17 H17 . 0.9300 ?
    C18 C19 . 1.382(2) ?
    C18 H18 . 0.9300 ?
    C20 O3 . 1.203(2) ?
    C20 O4 . 1.328(2) ?
    C21 O4 . 1.452(2) ?
    C21 H21A . 0.9600 ?
    C21 H21B . 0.9600 ?
    C21 H21C . 0.9600 ?
    C22 N1 . 1.451(2) ?
    C22 H22A . 0.9600 ?
    C22 H22B . 0.9600 ?
    C22 H22C . 0.9600 ?
    N3 H3 . 0.85(2) ?
loop_
    _geom_angle_atom_site_label_1
    _geom_angle_atom_site_label_2
    _geom_angle_atom_site_label_3
    _geom_angle_site_symmetry_1
    _geom_angle_site_symmetry_3
    _geom_angle
    _geom_angle_publ_flag
    C6 C1 C2 . . 122.50(15) ?
    C6 C1 Cl1 . . 118.94(13) ?
    C2 C1 Cl1 . . 118.52(14) ?
    C3 C2 C1 . . 117.63(15) ?
    C3 C2 H2 . . 121.2 ?
    C1 C2 H2 . . 121.2 ?
    C2 C3 C4 . . 119.74(13) ?
    C2 C3 C7 . . 132.13(13) ?
    C4 C3 C7 . . 108.12(12) ?
    C5 C4 C3 . . 122.27(14) ?
    C5 C4 N1 . . 127.60(14) ?
    C3 C4 N1 . . 110.03(13) ?
    C4 C5 C6 . . 117.53(15) ?
    C4 C5 H5 . . 121.2 ?
    C6 C5 H5 . . 121.2 ?
    C1 C6 C5 . . 120.29(15) ?
    C1 C6 H6 . . 119.9 ?
    C5 C6 H6 . . 119.9 ?
    C3 C7 C8 . . 101.03(11) ?
    C3 C7 C9 . . 121.19(12) ?
    C8 C7 C9 . . 109.70(12) ?
    C3 C7 C12 . . 113.69(11) ?
    C8 C7 C12 . . 107.37(11) ?
    C9 C7 C12 . . 103.31(11) ?
    O1 C8 N1 . . 125.30(14) ?
    O1 C8 C7 . . 126.00(14) ?
    N1 C8 C7 . . 108.70(12) ?
    C20 C9 C10 . . 119.54(14) ?
    C20 C9 C7 . . 112.55(12) ?
    C10 C9 C7 . . 105.56(12) ?
    C20 C9 H9 . . 106.1 ?
    C10 C9 H9 . . 106.1 ?
    C7 C9 H9 . . 106.1 ?
    N2 C10 C9 . . 102.60(13) ?
    N2 C10 H10A . . 111.2 ?
    C9 C10 H10A . . 111.2 ?
    N2 C10 H10B . . 111.2 ?
    C9 C10 H10B . . 111.2 ?
    H10A C10 H10B . . 109.2 ?
    N2 C11 H11A . . 109.5 ?
    N2 C11 H11B . . 109.5 ?
    H11A C11 H11B . . 109.5 ?
    N2 C11 H11C . . 109.5 ?
    H11A C11 H11C . . 109.5 ?
    H11B C11 H11C . . 109.5 ?
    N2 C12 C19 . . 116.02(12) ?
    N2 C12 C13 . . 116.05(12) ?
    C19 C12 C13 . . 101.40(12) ?
    N2 C12 C7 . . 101.61(11) ?
    C19 C12 C7 . . 113.69(12) ?
    C13 C12 C7 . . 108.35(11) ?
    O2 C13 N3 . . 126.24(15) ?
    O2 C13 C12 . . 126.59(15) ?
    N3 C13 C12 . . 107.17(13) ?
    C15 C14 C19 . . 121.86(15) ?
    C15 C14 N3 . . 128.56(15) ?
    C19 C14 N3 . . 109.57(13) ?
    C14 C15 C16 . . 117.50(16) ?
    C14 C15 H15 . . 121.2 ?
    C16 C15 H15 . . 121.2 ?
    C17 C16 C15 . . 121.52(17) ?
    C17 C16 H16 . . 119.2 ?
    C15 C16 H16 . . 119.2 ?
    C16 C17 C18 . . 120.42(16) ?
    C16 C17 H17 . . 119.8 ?
    C18 C17 H17 . . 119.8 ?
    C19 C18 C17 . . 118.67(16) ?
    C19 C18 H18 . . 120.7 ?
    C17 C18 H18 . . 120.7 ?
    C18 C19 C14 . . 119.87(14) ?
    C18 C19 C12 . . 131.46(14) ?
    C14 C19 C12 . . 108.64(13) ?
    O3 C20 O4 . . 123.00(16) ?
    O3 C20 C9 . . 122.54(16) ?
    O4 C20 C9 . . 114.46(14) ?
    O4 C21 H21A . . 109.5 ?
    O4 C21 H21B . . 109.5 ?
    H21A C21 H21B . . 109.5 ?
    O4 C21 H21C . . 109.5 ?
    H21A C21 H21C . . 109.5 ?
    H21B C21 H21C . . 109.5 ?
    N1 C22 H22A . . 109.5 ?
    N1 C22 H22B . . 109.5 ?
    H22A C22 H22B . . 109.5 ?
    N1 C22 H22C . . 109.5 ?
    H22A C22 H22C . . 109.5 ?
    H22B C22 H22C . . 109.5 ?
    C8 N1 C4 . . 110.42(12) ?
    C8 N1 C22 . . 124.27(14) ?
    C4 N1 C22 . . 125.28(14) ?
    C12 N2 C11 . . 115.75(14) ?
    C12 N2 C10 . . 106.81(12) ?
    C11 N2 C10 . . 114.29(14) ?
    C13 N3 C14 . . 111.86(14) ?
    C13 N3 H3 . . 125.2(13) ?
    C14 N3 H3 . . 122.7(13) ?
    C20 O4 C21 . . 114.76(15) ?
loop_
    _geom_torsion_atom_site_label_1
    _geom_torsion_atom_site_label_2
    _geom_torsion_atom_site_label_3
    _geom_torsion_atom_site_label_4
    _geom_torsion_site_symmetry_1
    _geom_torsion_site_symmetry_2
    _geom_torsion_site_symmetry_3
    _geom_torsion_site_symmetry_4
    _geom_torsion
    _geom_torsion_publ_flag
    C6 C1 C2 C3 . . . . 2.0(2) ?
    Cl1 C1 C2 C3 . . . . -175.78(11) ?
    C1 C2 C3 C4 . . . . -0.6(2) ?
    C1 C2 C3 C7 . . . . 178.34(15) ?
    C2 C3 C4 C5 . . . . -1.2(2) ?
    C7 C3 C4 C5 . . . . 179.57(14) ?
    C2 C3 C4 N1 . . . . 175.27(13) ?
    C7 C3 C4 N1 . . . . -3.92(16) ?
    C3 C4 C5 C6 . . . . 1.8(2) ?
    N1 C4 C5 C6 . . . . -174.09(15) ?
    C2 C1 C6 C5 . . . . -1.4(3) ?
    Cl1 C1 C6 C5 . . . . 176.30(14) ?
    C4 C5 C6 C1 . . . . -0.5(3) ?
    C2 C3 C7 C8 . . . . -169.10(15) ?
    C4 C3 C7 C8 . . . . 9.95(15) ?
    C2 C3 C7 C9 . . . . -47.8(2) ?
    C4 C3 C7 C9 . . . . 131.25(14) ?
    C2 C3 C7 C12 . . . . 76.21(19) ?
    C4 C3 C7 C12 . . . . -104.73(13) ?
    C3 C7 C8 O1 . . . . 167.44(15) ?
    C9 C7 C8 O1 . . . . 38.4(2) ?
    C12 C7 C8 O1 . . . . -73.23(18) ?
    C3 C7 C8 N1 . . . . -13.09(15) ?
    C9 C7 C8 N1 . . . . -142.15(13) ?
    C12 C7 C8 N1 . . . . 106.24(13) ?
    C3 C7 C9 C20 . . . . -5.1(2) ?
    C8 C7 C9 C20 . . . . 111.93(14) ?
    C12 C7 C9 C20 . . . . -133.82(13) ?
    C3 C7 C9 C10 . . . . 126.97(15) ?
    C8 C7 C9 C10 . . . . -116.01(14) ?
    C12 C7 C9 C10 . . . . -1.77(15) ?
    C20 C9 C10 N2 . . . . 154.82(14) ?
    C7 C9 C10 N2 . . . . 26.84(17) ?
    C3 C7 C12 N2 . . . . -157.26(12) ?
    C8 C7 C12 N2 . . . . 91.88(13) ?
    C9 C7 C12 N2 . . . . -24.03(14) ?
    C3 C7 C12 C19 . . . . 77.35(15) ?
    C8 C7 C12 C19 . . . . -33.51(15) ?
    C9 C7 C12 C19 . . . . -149.42(12) ?
    C3 C7 C12 C13 . . . . -34.55(16) ?
    C8 C7 C12 C13 . . . . -145.41(12) ?
    C9 C7 C12 C13 . . . . 98.68(13) ?
    N2 C12 C13 O2 . . . . 43.1(2) ?
    C19 C12 C13 O2 . . . . 169.72(16) ?
    C7 C12 C13 O2 . . . . -70.37(19) ?
    N2 C12 C13 N3 . . . . -137.63(14) ?
    C19 C12 C13 N3 . . . . -11.00(15) ?
    C7 C12 C13 N3 . . . . 108.91(13) ?
    C19 C14 C15 C16 . . . . 1.4(3) ?
    N3 C14 C15 C16 . . . . -177.23(17) ?
    C14 C15 C16 C17 . . . . 1.8(3) ?
    C15 C16 C17 C18 . . . . -2.1(3) ?
    C16 C17 C18 C19 . . . . -0.9(3) ?
    C17 C18 C19 C14 . . . . 4.1(2) ?
    C17 C18 C19 C12 . . . . -173.57(16) ?
    C15 C14 C19 C18 . . . . -4.4(2) ?
    N3 C14 C19 C18 . . . . 174.48(14) ?
    C15 C14 C19 C12 . . . . 173.71(16) ?
    N3 C14 C19 C12 . . . . -7.39(17) ?
    N2 C12 C19 C18 . . . . -44.6(2) ?
    C13 C12 C19 C18 . . . . -171.21(16) ?
    C7 C12 C19 C18 . . . . 72.7(2) ?
    N2 C12 C19 C14 . . . . 137.60(14) ?
    C13 C12 C19 C14 . . . . 10.95(15) ?
    C7 C12 C19 C14 . . . . -105.10(14) ?
    C10 C9 C20 O3 . . . . 161.37(16) ?
    C7 C9 C20 O3 . . . . -73.93(19) ?
    C10 C9 C20 O4 . . . . -19.2(2) ?
    C7 C9 C20 O4 . . . . 105.49(15) ?
    O1 C8 N1 C4 . . . . -168.84(15) ?
    C7 C8 N1 C4 . . . . 11.68(16) ?
    O1 C8 N1 C22 . . . . 9.1(3) ?
    C7 C8 N1 C22 . . . . -170.33(15) ?
    C5 C4 N1 C8 . . . . 171.24(16) ?
    C3 C4 N1 C8 . . . . -5.04(17) ?
    C5 C4 N1 C22 . . . . -6.7(3) ?
    C3 C4 N1 C22 . . . . 177.01(15) ?
    C19 C12 N2 C11 . . . . -64.38(19) ?
    C13 C12 N2 C11 . . . . 54.53(19) ?
    C7 C12 N2 C11 . . . . 171.79(14) ?
    C19 C12 N2 C10 . . . . 167.10(14) ?
    C13 C12 N2 C10 . . . . -73.99(17) ?
    C7 C12 N2 C10 . . . . 43.27(15) ?
    C9 C10 N2 C12 . . . . -45.11(17) ?
    C9 C10 N2 C11 . . . . -174.47(15) ?
    O2 C13 N3 C14 . . . . -173.29(16) ?
    C12 C13 N3 C14 . . . . 7.43(17) ?
    C15 C14 N3 C13 . . . . 178.58(17) ?
    C19 C14 N3 C13 . . . . -0.23(19) ?
    O3 C20 O4 C21 . . . . 2.0(2) ?
    C9 C20 O4 C21 . . . . -177.38(16) ?
loop_
    _geom_hbond_atom_site_label_D
    _geom_hbond_atom_site_label_H
    _geom_hbond_atom_site_label_A
    _geom_hbond_site_symmetry_A
    _geom_hbond_distance_DH
    _geom_hbond_distance_HA
    _geom_hbond_distance_DA
    _geom_hbond_angle_DHA
    N3 H3 O1 4_666 0.85(2) 2.18(2) 2.9112(18) 143.3(18)
    C15 H15 O1 4_666 0.93 2.46 3.156(2) 132.0
    C22 H22B O3 3_655 0.96 2.56 3.324(2) 137.1
    C5 H5 O3 3_655 0.93 2.61 3.499(2) 160.1
    C9 H9 O3 3 0.98 2.54 3.224(2) 126.6
    C9 H9 O1 1 0.98 2.42 2.932(2) 112
_iucr_refine_instructions_details
;
TITL sj5312 in P2(1)/n
CELL  0.71073   9.2543  18.1387  12.5147   90.000  105.026   90.000
ZERR     4.00   0.0004   0.0007   0.0005    0.000    0.002    0.000
LATT   1
SYMM  1/2 - X, 1/2 + Y, 1/2 - Z
SFAC  C    H    N    O    CL
UNIT  88   80   12   16   4
MERG   2
FMAP   2
PLAN   20
BOND $H
ACTA
CONF
EQIV $1 1/2+x,1/2-y,1/2+z
HTAB N3,O1_$1
EQIV $2 1/2+x,1/2-y,1/2+z
HTAB C15,O1_$2
EQIV $3 1-x,-y,-z
HTAB C22,O3_$3
EQIV $4 1-x,-y,-z
HTAB C5,O3_$4
EQIV $5 -x,-y,-z
HTAB C9,O3_$5
SIZE 0.20 0.25 0.30
L.S.   10
WGHT    0.057200    0.629200
FVAR       0.18678
C1    1    0.593712    0.052071    0.284388    11.00000    0.04559    0.03883 =
         0.03583    0.00248   -0.00159    0.00515
C2    1    0.454347    0.084242    0.243380    11.00000    0.03756    0.03492 =
         0.03361    0.00026    0.00712    0.00142
AFIX  43
H2    2    0.389065    0.090759    0.287955    11.00000   -1.20000
AFIX   0
C3    1    0.415919    0.106291    0.133786    11.00000    0.02703    0.02940 =
         0.03252   -0.00140    0.00532   -0.00021
C4    1    0.517229    0.096359    0.069362    11.00000    0.03055    0.03347 =
         0.03559   -0.00118    0.00761   -0.00137
C5    1    0.657530    0.066190    0.111720    11.00000    0.03162    0.05009 =
         0.05242   -0.00234    0.01171    0.00582
AFIX  43
H5    2    0.724701    0.061174    0.068312    11.00000   -1.20000
AFIX   0
C6    1    0.694462    0.043668    0.221363    11.00000    0.03409    0.05055 =
         0.05396   -0.00089   -0.00136    0.01108
AFIX  43
H6    2    0.787684    0.022798    0.252457    11.00000   -1.20000
AFIX   0
C7    1    0.275449    0.140840    0.061753    11.00000    0.02628    0.03234 =
         0.02861   -0.00006    0.00519   -0.00049
C8    1    0.305316    0.134462   -0.053241    11.00000    0.03671    0.03296 =
         0.03101   -0.00234    0.00666   -0.00013
C9    1    0.117463    0.108914    0.057918    11.00000    0.02687    0.03959 =
         0.04107    0.00151    0.00545   -0.00358
AFIX  13
H9    2    0.072574    0.095356   -0.019377    11.00000   -1.20000
AFIX   0
C10   1    0.026562    0.173859    0.082353    11.00000    0.03035    0.04460 =
         0.06886    0.00848    0.01622    0.00304
AFIX  23
H10A  2   -0.077728    0.169817    0.041727    11.00000   -1.20000
H10B  2    0.033107    0.177468    0.160799    11.00000   -1.20000
AFIX   0
C11   1    0.041482    0.308259    0.067688    11.00000    0.05209    0.04553 =
         0.08650    0.00880    0.02495    0.01545
AFIX 137
H11A  2    0.055066    0.313387    0.146022    11.00000   -1.50000
H11B  2   -0.063075    0.311718    0.030816    11.00000   -1.50000
H11C  2    0.094948    0.346742    0.041671    11.00000   -1.50000
AFIX   0
C12   1    0.258613    0.226403    0.085678    11.00000    0.03082    0.03272 =
         0.03225    0.00216    0.00820    0.00145
C13   1    0.325324    0.240307    0.212142    11.00000    0.04102    0.03463 =
         0.03435   -0.00114    0.01299    0.00381
C14   1    0.475665    0.300107    0.120681    11.00000    0.03917    0.03424 =
         0.03537   -0.00263    0.00986   -0.00139
C15   1    0.591506    0.340535    0.099379    11.00000    0.04411    0.05315 =
         0.04806   -0.00315    0.00925   -0.01415
AFIX  43
H15   2    0.672247    0.355665    0.156287    11.00000   -1.20000
AFIX   0
C16   1    0.582956    0.357713   -0.009924    11.00000    0.05300    0.05566 =
         0.05694    0.00377    0.02312   -0.01325
AFIX  43
H16   2    0.660853    0.383699   -0.026750    11.00000   -1.20000
AFIX   0
C17   1    0.461680    0.337185   -0.094319    11.00000    0.06353    0.05238 =
         0.04030    0.00755    0.02060   -0.00601
AFIX  43
H17   2    0.457236    0.350783   -0.166752    11.00000   -1.20000
AFIX   0
C18   1    0.345678    0.296188   -0.071824    11.00000    0.04648    0.04319 =
         0.03533    0.00427    0.00574   -0.00426
AFIX  43
H18   2    0.262981    0.282841   -0.128420    11.00000   -1.20000
AFIX   0
C19   1    0.355980    0.275757    0.036282    11.00000    0.03497    0.03134 =
         0.03402   -0.00043    0.00998   -0.00060
C20   1    0.125377    0.039244    0.123535    11.00000    0.02635    0.04157 =
         0.04903   -0.00034    0.00588   -0.00616
C21   1    0.103255   -0.019448    0.285238    11.00000    0.08289    0.06021 =
         0.06513    0.01807    0.02524    0.00201
AFIX 137
H21A  2    0.033074   -0.055595    0.246741    11.00000   -1.50000
H21B  2    0.082810   -0.008228    0.354849    11.00000   -1.50000
H21C  2    0.203029   -0.038540    0.297962    11.00000   -1.50000
AFIX   0
C22   1    0.525404    0.117155   -0.129133    11.00000    0.05556    0.06639 =
         0.04414    0.00009    0.02652    0.00310
AFIX 137
H22A  2    0.453309    0.126458   -0.198194    11.00000   -1.50000
H22B  2    0.571689    0.070112   -0.132206    11.00000   -1.50000
H22C  2    0.600393    0.155039   -0.115764    11.00000   -1.50000
AFIX   0
N1    3    0.451051    0.116935   -0.040287    11.00000    0.03734    0.04252 =
         0.03195   -0.00087    0.01222    0.00288
N2    3    0.098329    0.236918    0.044277    11.00000    0.02949    0.03792 =
         0.05376    0.00696    0.00965    0.00591
N3    3    0.454859    0.278286    0.223618    11.00000    0.04551    0.04418 =
         0.02998   -0.00529    0.00605   -0.00704
O1    4    0.213867    0.144071   -0.141684    11.00000    0.04839    0.05670 =
         0.02915   -0.00096   -0.00039    0.00478
O2    4    0.272544    0.220356    0.286326    11.00000    0.06059    0.06121 =
         0.03943    0.00230    0.02427   -0.00146
O3    4    0.162505   -0.018811    0.092385    11.00000    0.04974    0.03941 =
         0.07465   -0.00422    0.02179    0.00122
O4    4    0.089424    0.047121    0.218947    11.00000    0.06099    0.04375 =
         0.05291    0.00594    0.02132    0.00042
CL1   5    0.639807    0.018294    0.419151    11.00000    0.08693    0.07273 =
         0.04247    0.01639   -0.00025    0.02587
H3    2    0.513284    0.291561    0.284981    11.00000    0.04934
HKLF 4
REM  sj5312 in P2(1)/n
REM R1 =  0.0414 for   3789 Fo > 4sig(Fo)  and  0.0598 for all   5021 data
REM    278 parameters refined using      0 restraints
END
;
