# Supplementary material for: Methyl 5′′-chloro-1′,1′′-dimethyl-2,2′′-dioxodi­spiro­[indoline-3,2′-pyrrolidine-3′,3′′-indoline]-4′-carboxyl­ate
Source: Acta Crystallogr Sect E Struct Rep Online. 2013 May 4;69(Pt 6):o825–6. doi: 10.1107/S1600536813011501 (PMC3684914; doi:10.1107/S1600536813011501)
Supplement: Supplementary file 2 [file e-69-0o825-Isup2.hkl]

# 
# h,k,l, Fc-squared, Fo-squared, sigma(Fo-squared) and status flag 
# 
data_I
_shelx_title ' CHROMEN in P2(1)/n' 
_shelx_refln_list_code          4 
_shelx_F_calc_maximum      169.51 
_exptl_crystal_F_000       888.00 
_reflns_d_resolution_high  0.7489 
 
loop_ 
 _symmetry_equiv_pos_as_xyz 
 'x, y, z' 
 '-x+1/2, y+1/2, -z+1/2' 
 '-x, -y, -z' 
 'x-1/2, -y-1/2, z-1/2' 
 
_cell_length_a     9.2543 
_cell_length_b    18.1387 
_cell_length_c    12.5147 
_cell_angle_alpha  90.000 
_cell_angle_beta  105.026 
_cell_angle_gamma  90.000 
 
_shelx_F_squared_multiplier     1.000 
 
loop_ 
 _refln_index_h 
 _refln_index_k 
 _refln_index_l 
 _refln_F_squared_calc 
 _refln_F_squared_meas 
 _refln_F_squared_sigma 
 _refln_observed_status 
   2   0   0     4085.77     3764.86    101.35 o 
   4   0   0     1188.98     1130.77     24.63 o 
   6   0   0       43.36       53.89      4.87 o 
   8   0   0        4.11        1.75      5.45 o 
  10   0   0        8.59        5.54      2.28 o 
   1   1   0      483.35      542.10      8.66 o 
   2   1   0        2.36        5.69      0.70 o 
   3   1   0       30.87       46.56      1.56 o 
   4   1   0     1189.20     1228.41     21.68 o 
   5   1   0      838.45      856.15     13.54 o 
   6   1   0      752.63      809.71     13.04 o 
   7   1   0        1.41       -1.55      1.55 o 
   8   1   0      182.68      179.48      4.40 o 
   9   1   0       49.83       57.04      3.81 o 
  10   1   0        0.57        1.30      1.82 o 
  11   1   0        0.64        0.59      2.96 o 
   0   2   0       15.96       35.54      1.43 o 
   1   2   0     6333.04     6673.98    179.49 o 
   2   2   0       54.14       67.50      1.60 o 
   3   2   0       13.32       17.15      0.90 o 
   4   2   0     7820.07     7752.39     94.54 o 
   5   2   0     1119.78     1298.18     20.16 o 
   6   2   0      174.89      195.30      5.26 o 
   7   2   0      680.29      658.00     11.07 o 
   8   2   0        1.45        3.30      1.50 o 
   9   2   0      249.96      255.19      5.24 o 
  10   2   0       21.76       27.17      4.24 o 
  11   2   0       12.33       17.08      2.88 o 
   1   3   0     3361.36     3734.77     67.29 o 
   2   3   0     9450.62     9811.05    153.60 o 
   3   3   0      129.85      127.47      2.90 o 
   4   3   0     1594.05     1711.11     21.33 o 
   5   3   0       58.32       98.38      2.27 o 
   6   3   0       58.39       59.96      2.62 o 
   7   3   0      209.67      218.59      4.72 o 
   8   3   0      107.68       97.78      5.68 o 
   9   3   0        0.25        0.26      1.88 o 
  10   3   0       73.57       79.26      4.36 o 
  11   3   0        3.29        1.05      2.41 o 
   0   4   0      907.95      877.15     23.51 o 
   1   4   0     5544.62     5701.09     80.32 o 
   2   4   0     5478.77     5806.95     87.34 o 
   3   4   0     4589.59     5097.50     76.81 o 
   4   4   0     3994.31     3953.66     59.28 o 
   5   4   0      213.65      215.81      3.36 o 
   6   4   0      301.62      295.66      5.40 o 
   7   4   0       36.47       27.75      1.78 o 
   8   4   0      218.07      193.11      6.65 o 
   9   4   0       69.50       63.64      4.53 o 
  10   4   0       81.53       78.42      4.36 o 
  11   4   0        0.13       -0.40      2.95 o 
   1   5   0    15175.03    14843.65    222.04 o 
   2   5   0      686.38      680.70      9.63 o 
   3   5   0     2100.18     2245.04     43.31 o 
   4   5   0       15.23       23.03      1.16 o 
   5   5   0      183.40      180.65      4.92 o 
   6   5   0      284.66      305.60      5.09 o 
   7   5   0        8.28        7.92      1.51 o 
   8   5   0       60.31       59.05      6.31 o 
   9   5   0       97.52       90.30      5.06 o 
  10   5   0        0.97       -1.20      2.38 o 
  11   5   0        1.24        3.50      2.70 o 
   0   6   0      435.85      304.42      9.17 o 
   1   6   0    12072.67    12038.58    169.54 o 
   2   6   0       28.63       29.09      1.22 o 
   3   6   0     1566.38     1664.95     25.57 o 
   4   6   0       80.49       46.13      1.47 o 
   5   6   0      257.06      239.90      5.92 o 
   6   6   0       63.71       50.30      2.19 o 
   7   6   0      521.07      555.42     13.98 o 
   8   6   0        0.08       -0.55      3.87 o 
   9   6   0       12.44       10.99      2.82 o 
  10   6   0        0.99       -1.64      2.38 o 
  11   6   0        2.25       -1.30      2.50 o 
   1   7   0        0.35        0.20      0.68 o 
   2   7   0     3929.74     3943.49     57.56 o 
   3   7   0        6.63        5.76      0.90 o 
   4   7   0       17.91       20.12      1.52 o 
   5   7   0      157.46      168.66      7.03 o 
   6   7   0       78.77       81.67      4.15 o 
   7   7   0      238.38      264.79      8.30 o 
   8   7   0        3.65        2.51      3.01 o 
   9   7   0        0.86       -0.86      4.01 o 
  10   7   0       15.85       14.09      2.87 o 
  11   7   0       18.76       21.13      3.26 o 
   1   8   0     1114.25     1164.61     15.35 o 
   2   8   0     1293.52     1451.59     25.36 o 
   3   8   0        0.45        2.87      1.29 o 
   4   8   0      183.48      163.55      3.58 o 
   5   8   0       95.15       88.22      2.64 o 
   6   8   0       40.22       33.34      5.73 o 
   7   8   0       50.70       44.80      3.51 o 
   8   8   0        1.88       -1.45      3.01 o 
   9   8   0       36.63       34.62      3.75 o 
  10   8   0       13.70       10.18      3.14 o 
  11   8   0       46.72       68.85      4.81 o 
   1   9   0      940.02      956.26     16.48 o 
   2   9   0     1052.65     1131.90     17.34 o 
   3   9   0      848.91      901.47     14.64 o 
   4   9   0      223.83      275.93      6.12 o 
   5   9   0       39.37       39.63      2.37 o 
   6   9   0      249.20      241.27     11.18 o 
   7   9   0       96.99       80.39      4.76 o 
   8   9   0       43.29       41.19      3.63 o 
   9   9   0       40.84       35.76      3.75 o 
  10   9   0        0.48       -1.82      3.50 o 
  11   9   0        0.00       -2.75      2.75 o 
   0  10   0      169.09      171.42      6.59 o 
   1  10   0      172.98      213.57      3.78 o 
   2  10   0     1722.32     1783.18     26.79 o 
   3  10   0      621.53      653.19      9.51 o 
   4  10   0       89.70       93.98      2.75 o 
   5  10   0      656.97      644.37     12.68 o 
   6  10   0      273.06      249.07      7.69 o 
   7  10   0      202.60      184.67      6.68 o 
   8  10   0       68.33       69.22      4.73 o 
   9  10   0       93.68      102.20      5.55 o 
  10  10   0       97.59      106.05     13.47 o 
   1  11   0     1173.17     1220.58     16.48 o 
   2  11   0      518.76      529.08     11.19 o 
   3  11   0      210.22      232.60      4.22 o 
   4  11   0       84.60       98.93      2.96 o 
   5  11   0     1000.07      982.46     15.69 o 
   6  11   0       27.86       22.82      2.82 o 
   7  11   0       24.53       17.03      2.89 o 
   8  11   0       73.25       68.69      5.16 o 
   9  11   0        3.60        4.59      6.31 o 
  10  11   0       46.26       41.71      4.63 o 
   0  12   0     1136.52     1048.00     29.81 o 
   1  12   0     2540.67     2526.62     32.81 o 
   2  12   0      192.26      200.19      4.02 o 
   3  12   0      281.72      291.62      5.04 o 
   4  12   0        5.88        4.27      1.37 o 
   5  12   0        5.03        3.25      2.14 o 
   6  12   0        3.78       -1.81      1.81 o 
   7  12   0        0.33       -2.44      2.44 o 
   8  12   0        5.02        5.45      2.82 o 
   9  12   0        0.26       -2.69      2.69 o 
  10  12   0        0.02       -0.88      2.98 o 
   1  13   0      261.18      295.26      5.23 o 
   2  13   0        5.52        6.74      1.05 o 
   3  13   0      213.75      204.43      4.09 o 
   4  13   0       38.29       41.98      2.29 o 
   5  13   0        0.67       -1.09      1.92 o 
   6  13   0        0.87       -2.29      2.29 o 
   7  13   0      105.88       91.80      4.23 o 
   8  13   0       51.14       48.07      3.40 o 
   9  13   0       32.39       27.88      3.38 o 
  10  13   0      155.85      174.80      6.95 o 
   0  14   0        0.11       -1.30      1.30 o 
   1  14   0       19.12       18.95      1.85 o 
   2  14   0      731.04      724.79     14.54 o 
   3  14   0       97.11       98.23      3.14 o 
   4  14   0      196.01      172.11      4.32 o 
   5  14   0      278.01      263.52      6.56 o 
   6  14   0       13.27        9.17      2.20 o 
   7  14   0        9.35        9.86      3.34 o 
   8  14   0        0.78       -2.20      2.20 o 
   9  14   0       10.72        7.42      2.55 o 
   1  15   0      144.62      110.22      3.68 o 
   2  15   0      317.60      296.92      7.92 o 
   3  15   0       21.67       21.77      2.16 o 
   4  15   0       30.38       31.73      2.40 o 
   5  15   0      149.47      141.85      6.02 o 
   6  15   0       32.59       30.51      2.75 o 
   7  15   0        1.92        0.08      3.56 o 
   8  15   0        0.01        1.64      2.23 o 
   9  15   0       26.29       32.11      3.26 o 
   0  16   0      393.29      382.25     12.04 o 
   1  16   0      327.84      346.18      6.96 o 
   2  16   0       20.97       14.16      2.42 o 
   3  16   0      669.19      657.36     20.21 o 
   4  16   0        2.22       -1.59      1.59 o 
   5  16   0      166.52      174.60      5.39 o 
   6  16   0        4.19        0.75      2.09 o 
   7  16   0       39.54       34.61      2.79 o 
   8  16   0       25.87       24.51      2.93 o 
   1  17   0       17.08       15.80      1.91 o 
   2  17   0       18.72       15.05      3.15 o 
   3  17   0       34.17       25.69      3.30 o 
   4  17   0       26.95       22.92      2.73 o 
   5  17   0        1.52        1.11      1.87 o 
   6  17   0        0.78       -1.61      1.89 o 
   7  17   0        5.97        8.11      2.51 o 
   8  17   0       15.46       20.63      2.83 o 
   0  18   0       17.37       17.49      3.12 o 
   1  18   0       45.87       46.84      2.95 o 
   2  18   0       89.37       89.30      4.48 o 
   3  18   0       63.19       74.66      4.82 o 
   4  18   0       10.42        9.32      2.81 o 
   5  18   0       82.24       93.58      5.17 o 
   6  18   0      140.87      127.74      4.56 o 
   7  18   0       88.83       93.06      4.33 o 
   1  19   0       16.81       18.22      2.53 o 
   2  19   0       33.26       42.60      4.36 o 
   3  19   0       30.16       27.14      3.27 o 
   4  19   0       13.42       15.38      3.74 o 
   5  19   0       38.59       36.87      3.13 o 
   6  19   0       12.58       11.95      2.43 o 
   7  19   0        1.69        0.98      2.34 o 
   0  20   0        0.02       -2.94      5.02 o 
   1  20   0      272.12      281.97      7.97 o 
   2  20   0       46.52       41.51      4.41 o 
   3  20   0        4.38        6.85      3.44 o 
   4  20   0        2.41        0.44      2.49 o 
   5  20   0       28.23       31.92      4.19 o 
   6  20   0       24.33       28.65      2.83 o 
   1  21   0       10.86       10.83      2.53 o 
   2  21   0        9.67        2.46      2.96 o 
   3  21   0        0.72        1.19      5.02 o 
   4  21   0        4.47        2.40      3.29 o 
   5  21   0       46.92       50.26      6.59 o 
   0  22   0       15.44       12.90      4.01 o 
   1  22   0        2.42        1.43      3.38 o 
   2  22   0       21.89       11.53      8.46 o 
   3  22   0        3.71        4.16      5.16 o 
   4  22   0       62.90       67.65      6.88 o 
   1  23   0        2.51        1.75      2.53 o 
   2  23   0        5.22       -2.97     10.61 o 
   3  23   0        0.55        0.86      3.73 o 
   0  24   0       67.96       81.98      7.45 o 
   1  24   0        0.58       -1.72      3.73 o 
 -11   0   1        0.03       -3.73      3.73 o 
  -9   0   1      358.49      313.58      8.25 o 
  -7   0   1      160.01      162.79      4.66 o 
  -5   0   1       51.73       20.07      3.15 o 
  -3   0   1      263.09      194.12      5.45 o 
  -1   0   1        9.50       31.66      1.29 o 
   1   0   1     7579.24     7978.19    121.22 o 
   3   0   1     9157.93     9373.34    193.68 o 
   5   0   1     4892.69     5450.21    114.32 o 
   7   0   1      306.09      280.33      8.00 o 
   9   0   1        1.57        6.43      2.53 o 
 -12   1   1        2.35       10.32      4.59 o 
 -11   1   1        6.69        5.07      2.55 o 
 -10   1   1        5.78        7.30      1.83 o 
  -9   1   1      151.85      156.07      3.69 o 
  -8   1   1        1.48       -1.84      1.84 o 
  -7   1   1       60.79       57.90      3.35 o 
  -6   1   1      412.84      393.51      6.30 o 
  -5   1   1     1869.99     1993.87     26.78 o 
  -4   1   1      425.12      379.04      6.44 o 
  -3   1   1      120.10      130.95      2.70 o 
  -2   1   1     8203.04     8222.99     85.63 o 
  -1   1   1    23637.98    23026.61    718.51 o 
   0   1   1     5374.14     5315.77     59.56 o 
   1   1   1     6875.38     7213.22    118.75 o 
   2   1   1    11039.44    11207.07    127.58 o 
   3   1   1     2611.50     2842.15     38.90 o 
   4   1   1     1415.94     1456.16     25.54 o 
   5   1   1       46.95       59.07      2.91 o 
   6   1   1      785.43      796.96     12.86 o 
   7   1   1      300.50      318.86      7.17 o 
   8   1   1       28.01       27.26      2.31 o 
   9   1   1       82.30       76.60      3.26 o 
  10   1   1        7.32       12.44      2.74 o 
  11   1   1       19.15       24.94      4.87 o 
 -12   2   1       14.13        5.16      4.59 o 
 -11   2   1       48.76       54.66      4.89 o 
 -10   2   1      172.56      170.11      4.86 o 
  -9   2   1       66.88       70.38      3.04 o 
  -8   2   1      199.40      204.79      4.02 o 
  -7   2   1      105.01      104.49      3.35 o 
  -6   2   1        1.81       -0.96      0.96 o 
  -5   2   1      261.03      253.78      4.32 o 
  -4   2   1      212.39      196.17      4.83 o 
  -3   2   1     1848.04     2001.50     24.59 o 
  -2   2   1       64.22      113.59      3.40 o 
  -1   2   1      136.70      126.63      1.54 o 
   0   2   1     3952.64     3975.02     46.96 o 
   1   2   1     9886.67    10218.77    289.93 o 
   2   2   1       43.65       23.54      1.10 o 
   3   2   1    10744.94    10223.28    137.20 o 
   4   2   1      629.71      665.73      9.10 o 
   5   2   1       21.17       29.83      1.57 o 
   6   2   1      192.77      225.82      4.18 o 
   7   2   1     1064.57     1094.63     17.41 o 
   8   2   1      362.08      335.14      6.63 o 
   9   2   1        3.51        8.87      2.15 o 
  10   2   1      132.93      113.09      5.68 o 
  11   2   1       35.41       37.46      4.48 o 
 -12   3   1        1.89       -3.50      3.50 o 
 -11   3   1       59.96       70.97      7.27 o 
 -10   3   1       32.85       37.84      4.30 o 
  -9   3   1      147.90      158.38      4.57 o 
  -8   3   1      337.13      344.87      6.26 o 
  -7   3   1      124.28      127.72      2.87 o 
  -6   3   1        0.04       -1.28      1.28 o 
  -5   3   1       12.23       10.00      1.02 o 
  -4   3   1     1454.92     1656.13     22.38 o 
  -3   3   1      438.92      463.60      6.11 o 
  -2   3   1    23482.75    23522.30    312.23 o 
  -1   3   1      117.64      111.21      1.38 o 
   0   3   1      448.73      453.28      4.70 o 
   1   3   1      389.64      497.79     20.23 o 
   2   3   1     6215.09     6064.15    120.35 o 
   3   3   1      143.24      174.18      4.14 o 
   4   3   1        2.79        3.13      0.63 o 
   5   3   1       60.50       77.29      2.27 o 
   6   3   1      114.27       94.01      5.05 o 
   7   3   1       52.72       67.09      3.30 o 
   8   3   1       28.08       31.61      3.22 o 
   9   3   1       53.99       41.23      2.87 o 
  10   3   1       14.80       15.50      5.02 o 
  11   3   1        0.14       -2.49      3.09 o 
 -11   4   1        9.72        5.85      2.74 o 
 -10   4   1        8.25        5.52      2.44 o 
  -9   4   1        0.81       -1.71      1.71 o 
  -8   4   1       48.79       62.22      2.66 o 
  -7   4   1        7.80        3.27      1.41 o 
  -6   4   1        7.13        6.36      1.17 o 
  -5   4   1       20.82       25.56      1.27 o 
  -4   4   1     1311.58     1293.67     19.15 o 
  -3   4   1      458.02      497.76      6.51 o 
  -2   4   1     3094.00     3556.38     53.12 o 
  -1   4   1    28734.22    27450.50    325.96 o 
   0   4   1    10363.92    10483.79    110.86 o 
   1   4   1     2349.75     2438.60     33.97 o 
   2   4   1      780.33      836.19     23.50 o 
   3   4   1        0.68        6.08      0.59 o 
   4   4   1      343.51      422.57      6.50 o 
   5   4   1      399.83      410.86      8.33 o 
   6   4   1       47.06       43.00      2.70 o 
   7   4   1       96.84       83.42      6.31 o 
   8   4   1      285.95      309.44      8.75 o 
   9   4   1        0.62       -2.27      2.27 o 
  10   4   1       16.79       20.01      3.58 o 
  11   4   1       14.12        9.26      2.88 o 
 -11   5   1       14.42       15.42      2.98 o 
 -10   5   1       10.53       10.08      2.64 o 
  -9   5   1      180.34      176.99      5.90 o 
  -8   5   1        4.73        1.66      2.27 o 
  -7   5   1      371.87      363.72      6.80 o 
  -6   5   1      120.02      120.00      2.81 o 
  -5   5   1       35.89       44.30      1.70 o 
  -4   5   1     1497.71     1627.30     20.21 o 
  -3   5   1     2140.35     2278.16     30.51 o 
  -2   5   1        4.38        1.85      1.03 o 
  -1   5   1     4544.46     4483.32     48.69 o 
   0   5   1    21949.37    21526.09    289.14 o 
   1   5   1     3144.70     3175.66     41.35 o 
   2   5   1     7318.89     7130.57    136.12 o 
   3   5   1     3048.12     3292.80     40.77 o 
   4   5   1      203.00      214.80      5.98 o 
   5   5   1     1922.99     1934.48     34.41 o 
   6   5   1      103.66      106.87      4.56 o 
   7   5   1      857.35      810.66     19.15 o 
   8   5   1      105.85      109.21      7.74 o 
   9   5   1      126.67      116.76      5.66 o 
  10   5   1        3.49       -0.66      2.73 o 
  11   5   1       10.51       10.79      2.95 o 
 -11   6   1       17.43       19.18      3.13 o 
 -10   6   1       44.74       47.76      3.64 o 
  -9   6   1       49.54       54.49      3.73 o 
  -8   6   1       35.31       31.28      3.30 o 
  -7   6   1      437.76      449.65      9.30 o 
  -6   6   1      153.09      152.00      3.14 o 
  -5   6   1      154.80      156.19      3.00 o 
  -4   6   1      464.63      513.50      6.83 o 
  -3   6   1      519.90      514.61      9.97 o 
  -2   6   1     8780.52     9195.25    120.55 o 
  -1   6   1      185.18      215.70      3.35 o 
   0   6   1     5887.04     5865.02     67.77 o 
   1   6   1     5664.79     5636.46     70.53 o 
   2   6   1      436.66      415.44      7.08 o 
   3   6   1       16.01        7.89      1.19 o 
   4   6   1       13.88       12.09      1.58 o 
   5   6   1      936.48      955.45     17.65 o 
   6   6   1       13.02       12.30      2.12 o 
   7   6   1      252.45      262.57     12.04 o 
   8   6   1       27.85       17.20      4.59 o 
   9   6   1      107.54      100.12      5.88 o 
  10   6   1        0.76       -0.22      2.69 o 
  11   6   1       33.99       35.33      3.70 o 
 -11   7   1       50.33       42.46      3.78 o 
 -10   7   1       12.09       11.36      2.66 o 
  -9   7   1      314.68      319.69     16.63 o 
  -8   7   1        3.30        5.78      2.48 o 
  -7   7   1      472.83      438.31     11.65 o 
  -6   7   1       91.68      105.95      3.62 o 
  -5   7   1       18.22       13.75      1.18 o 
  -4   7   1      151.61      146.69      3.36 o 
  -3   7   1      416.51      531.84     14.03 o 
  -2   7   1      879.63     1100.71     15.17 o 
  -1   7   1      729.63      924.77     12.21 o 
   0   7   1       93.00      103.99      1.93 o 
   1   7   1        7.23       14.28      0.76 o 
   2   7   1      409.16      348.63      5.93 o 
   3   7   1      496.15      505.36      7.48 o 
   4   7   1     1764.71     1838.54     31.99 o 
   5   7   1        0.89       -1.58      1.58 o 
   6   7   1      566.75      573.01     14.09 o 
   7   7   1      142.19      107.11      5.26 o 
   8   7   1      105.62       87.25      4.94 o 
   9   7   1      133.63      111.79      8.31 o 
  10   7   1        0.18       -3.44      4.87 o 
  11   7   1        1.67        0.03      2.75 o 
 -11   8   1        0.69        0.28      2.66 o 
 -10   8   1        0.78        1.27      2.36 o 
  -9   8   1        2.83        6.55      2.53 o 
  -8   8   1       21.01       20.58      4.01 o 
  -7   8   1      244.86      219.43      7.29 o 
  -6   8   1       46.36       43.93      2.79 o 
  -5   8   1      704.24      758.79     12.67 o 
  -4   8   1      536.05      558.24      9.45 o 
  -3   8   1     2113.75     2218.79     37.71 o 
  -2   8   1     9566.06    10220.43    167.43 o 
  -1   8   1       14.75       13.61      1.13 o 
   0   8   1      110.97      128.36      2.44 o 
   1   8   1      915.64      982.18     12.97 o 
   2   8   1      348.27      371.80      6.41 o 
   3   8   1      924.44      940.69     13.02 o 
   4   8   1       48.56       35.97      1.59 o 
   5   8   1        0.07       -1.38      1.38 o 
   6   8   1      602.42      636.16     15.40 o 
   7   8   1      376.25      351.84     10.03 o 
   8   8   1       21.73       15.02      2.89 o 
   9   8   1       60.26       65.25      4.85 o 
  10   8   1        2.65        0.49      2.82 o 
  11   8   1       28.33       28.08      3.66 o 
 -11   9   1       26.48       22.53      3.50 o 
 -10   9   1       73.96       82.46      5.47 o 
  -9   9   1        0.46        1.44      2.35 o 
  -8   9   1        8.72        7.16      2.33 o 
  -7   9   1       72.21       58.44      5.16 o 
  -6   9   1      458.26      456.04     11.76 o 
  -5   9   1        1.21        1.55      1.25 o 
  -4   9   1      506.36      518.19      9.47 o 
  -3   9   1     2803.45     2778.98     37.26 o 
  -2   9   1      213.57      188.10      5.11 o 
  -1   9   1     1071.17     1208.21     16.80 o 
   0   9   1      395.59      484.98      6.48 o 
   1   9   1     1578.05     1616.20     20.89 o 
   2   9   1     1108.51     1142.66     17.60 o 
   3   9   1      565.79      522.64      7.73 o 
   4   9   1        0.24       -0.75      0.75 o 
   5   9   1      332.68      355.78      8.64 o 
   6   9   1      208.58      195.60      6.68 o 
   7   9   1       54.82       50.15      3.71 o 
   8   9   1      186.82      175.14      6.86 o 
   9   9   1        1.84       -2.24      2.53 o 
  10   9   1        5.61       10.32      4.87 o 
 -11  10   1        1.18       -1.55      2.88 o 
 -10  10   1        8.01        3.88      2.72 o 
  -9  10   1       20.97       18.99      2.95 o 
  -8  10   1      287.18      283.32      7.75 o 
  -7  10   1        5.83        1.46      2.20 o 
  -6  10   1       21.22       19.31      2.73 o 
  -5  10   1      159.73      193.63      4.02 o 
  -4  10   1      486.40      512.30      9.06 o 
  -3  10   1      273.49      268.16      5.27 o 
  -2  10   1      393.40      471.65      7.73 o 
  -1  10   1      122.49      108.62      2.28 o 
   0  10   1       35.39       29.92      1.23 o 
   1  10   1      300.88      333.28      5.14 o 
   2  10   1     2911.20     2711.66     40.22 o 
   3  10   1      279.97      306.55      5.69 o 
   4  10   1       12.60       12.24      1.05 o 
   5  10   1      331.98      328.45      8.91 o 
   6  10   1      488.27      467.70     12.16 o 
   7  10   1       98.93      102.47      5.45 o 
   8  10   1        7.51        8.45      3.30 o 
   9  10   1       17.47       13.95      3.22 o 
  10  10   1       20.64       19.78      5.73 o 
 -10  11   1        7.02        9.18      2.90 o 
  -9  11   1       18.32       12.94      2.84 o 
  -8  11   1        0.02       -2.08      2.08 o 
  -7  11   1        6.23       -2.19      2.20 o 
  -6  11   1      175.77      161.65      4.85 o 
  -5  11   1      222.16      228.60      5.34 o 
  -4  11   1      838.40      854.18     15.85 o 
  -3  11   1      976.36     1008.33     15.98 o 
  -2  11   1        0.17        3.15      1.32 o 
  -1  11   1     1112.43     1137.96     14.22 o 
   0  11   1      493.29      500.28      6.89 o 
   1  11   1      161.53      145.25      3.28 o 
   2  11   1     1800.01     1825.73     27.64 o 
   3  11   1      554.55      502.76      7.61 o 
   4  11   1      388.46      390.17      7.20 o 
   5  11   1       59.39       50.42      2.97 o 
   6  11   1       64.52       57.58      9.03 o 
   7  11   1       16.46       10.40      2.75 o 
   8  11   1        3.44        2.12      2.61 o 
   9  11   1        8.75        4.32      3.02 o 
  10  11   1       49.44       45.66      4.53 o 
 -10  12   1       31.01       38.35      3.70 o 
  -9  12   1       58.07       57.78      4.04 o 
  -8  12   1       58.65       62.62      4.10 o 
  -7  12   1       69.82       67.07      3.36 o 
  -6  12   1       34.35       29.46      2.72 o 
  -5  12   1        1.75        3.47      2.24 o 
  -4  12   1       96.81       90.83      2.97 o 
  -3  12   1      125.45      121.79      3.43 o 
  -2  12   1     1168.58     1232.77     14.18 o 
  -1  12   1      143.29      166.26      3.33 o 
   0  12   1       97.27      100.41      2.35 o 
   1  12   1      188.02      169.69      3.20 o 
   2  12   1      276.32      267.31      5.45 o 
   3  12   1       58.59       51.04      1.98 o 
   4  12   1        4.62       -0.09      1.70 o 
   5  12   1      127.29      126.24      4.18 o 
   6  12   1      176.17      166.51      5.18 o 
   7  12   1      134.20      112.26      6.02 o 
   8  12   1       58.36       68.85      5.06 o 
   9  12   1       10.50        5.24      3.58 o 
  10  12   1       37.99       46.52      4.85 o 
 -10  13   1       12.58       11.46      3.78 o 
  -9  13   1       19.17       20.23      2.58 o 
  -8  13   1       10.78        8.56      2.19 o 
  -7  13   1        1.34       -1.75      1.75 o 
  -6  13   1        7.98        6.96      1.88 o 
  -5  13   1      177.77      182.93      4.50 o 
  -4  13   1      417.24      398.72      8.61 o 
  -3  13   1       96.24       83.52      2.80 o 
  -2  13   1     1241.37     1253.30     14.95 o 
  -1  13   1        7.30        4.21      0.99 o 
   0  13   1       61.49       66.54      2.02 o 
   1  13   1      162.67      145.89      2.95 o 
   2  13   1        3.49        4.33      1.35 o 
   3  13   1      948.83      931.34     15.12 o 
   4  13   1      109.59      102.95      3.73 o 
   5  13   1       22.58       21.49      2.23 o 
   6  13   1      129.48      123.87      4.68 o 
   7  13   1      127.54      115.06      4.73 o 
   8  13   1       36.65       48.26      3.47 o 
   9  13   1       18.94       16.40      3.58 o 
  -9  14   1        0.63        1.13      2.18 o 
  -8  14   1        5.31        5.90      2.20 o 
  -7  14   1        0.07       -1.87      1.87 o 
  -6  14   1       28.03       21.39      2.23 o 
  -5  14   1      157.06      151.93      4.27 o 
  -4  14   1       11.04       15.70      1.89 o 
  -3  14   1       27.72       30.55      2.16 o 
  -2  14   1      193.12      213.69      3.95 o 
  -1  14   1      483.52      460.42      6.83 o 
   0  14   1       26.46       30.47      2.11 o 
   1  14   1       51.42       49.19      2.01 o 
   2  14   1       27.06       30.17      2.08 o 
   3  14   1      797.98      737.74     14.13 o 
   4  14   1      945.12      914.37     16.81 o 
   5  14   1       53.53       43.54      2.97 o 
   6  14   1      379.34      381.68     10.37 o 
   7  14   1       62.60       57.40      3.69 o 
   8  14   1        0.26        0.62      2.40 o 
   9  14   1        9.05        7.38      2.86 o 
  -9  15   1       32.54       31.01      3.17 o 
  -8  15   1       74.59       68.66      3.55 o 
  -7  15   1        5.42        3.31      2.03 o 
  -6  15   1       39.93       32.44      2.50 o 
  -5  15   1       58.38       52.14      3.29 o 
  -4  15   1        6.64        3.73      1.67 o 
  -3  15   1      252.25      227.76      5.02 o 
  -2  15   1      458.89      453.76      6.65 o 
  -1  15   1      938.87      936.24     13.92 o 
   0  15   1      221.37      207.46      4.01 o 
   1  15   1      402.31      392.64      6.79 o 
   2  15   1      332.54      335.10      6.89 o 
   3  15   1      273.31      242.67      6.32 o 
   4  15   1        0.24        0.00      2.43 o 
   5  15   1       45.49       46.22      3.43 o 
   6  15   1       18.85       21.11      5.24 o 
   7  15   1        2.65       -0.71      3.01 o 
   8  15   1       20.15       21.16      3.02 o 
   9  15   1       16.95       10.54      3.39 o 
  -9  16   1        3.55       -0.26      2.45 o 
  -8  16   1        2.11       -0.89      2.27 o 
  -7  16   1       11.10       10.28      2.19 o 
  -6  16   1        0.28       -1.71      1.71 o 
  -5  16   1       72.36       71.02      3.67 o 
  -4  16   1        0.43       -1.48      1.48 o 
  -3  16   1       64.59       76.69      3.08 o 
  -2  16   1      442.55      459.60      7.27 o 
  -1  16   1        1.90        1.82      1.34 o 
   0  16   1      629.64      645.23     11.06 o 
   1  16   1      167.24      161.63      3.97 o 
   2  16   1      331.88      329.99      6.94 o 
   3  16   1      131.25      132.99      5.47 o 
   4  16   1       22.36       27.68      3.24 o 
   5  16   1       13.71       12.43      3.47 o 
   6  16   1       92.98      102.13      7.35 o 
   7  16   1       32.17       29.94      3.12 o 
   8  16   1        3.44        0.19      2.51 o 
  -8  17   1       18.47       17.46      2.77 o 
  -7  17   1      140.41      136.70      4.56 o 
  -6  17   1        0.58       -2.01      2.15 o 
  -5  17   1        1.47       -1.94      1.94 o 
  -4  17   1        1.98       -1.44      1.82 o 
  -3  17   1      115.10      133.37      4.37 o 
  -2  17   1      197.52      191.17      4.42 o 
  -1  17   1       10.93       12.33      1.75 o 
   0  17   1      302.40      322.72      8.04 o 
   1  17   1       12.89        9.92      2.46 o 
   2  17   1       43.87       39.73      3.04 o 
   3  17   1        2.50        4.16      2.23 o 
   4  17   1      100.99       91.59      6.31 o 
   5  17   1       26.22       23.69      3.45 o 
   6  17   1        5.37        0.53      2.19 o 
   7  17   1       14.97       10.00      2.90 o 
   8  17   1        5.56        5.81      2.68 o 
  -8  18   1       47.54       57.01      3.85 o 
  -7  18   1       33.24       30.15      3.00 o 
  -6  18   1       16.91       20.49      2.82 o 
  -5  18   1        6.50       -0.32      2.08 o 
  -4  18   1       12.10        8.73      2.13 o 
  -3  18   1       12.46       12.26      2.18 o 
  -2  18   1       21.32       25.22      1.97 o 
  -1  18   1        3.85        2.39      1.85 o 
   0  18   1       41.96       42.93      3.62 o 
   1  18   1       84.00       80.85      5.40 o 
   2  18   1      148.36      144.19      7.74 o 
   3  18   1       55.78       54.61      4.04 o 
   4  18   1       61.11       56.92      4.45 o 
   5  18   1        1.31       -2.44      3.58 o 
   6  18   1        1.44       -0.24      2.35 o 
   7  18   1        3.05       -1.04      2.37 o 
  -7  19   1        0.00       -2.03      2.52 o 
  -6  19   1        9.04        5.15      3.85 o 
  -5  19   1       27.13       28.40      2.93 o 
  -4  19   1        0.36       -2.11      2.11 o 
  -3  19   1        0.96       -0.58      2.65 o 
  -2  19   1       40.55       38.09      4.17 o 
  -1  19   1        0.01       -1.86      1.86 o 
   0  19   1       28.11       24.39      2.82 o 
   1  19   1        8.96       10.61      2.40 o 
   2  19   1       13.10       16.34      4.01 o 
   3  19   1      271.61      271.84     11.90 o 
   4  19   1       18.41       21.56      3.22 o 
   5  19   1      136.11      143.61      6.59 o 
   6  19   1        8.44        5.41      3.23 o 
   7  19   1       24.69       28.20      3.01 o 
  -6  20   1       54.85       57.12      4.01 o 
  -5  20   1       49.58       60.73      3.80 o 
  -4  20   1       17.43       13.60      4.92 o 
  -3  20   1        0.33       -2.24      7.02 o 
  -2  20   1        0.80       -0.51      2.70 o 
  -1  20   1       90.49       89.08      4.51 o 
   0  20   1       31.68       38.96      3.09 o 
   1  20   1        0.08        0.58      2.05 o 
   2  20   1       29.18       30.39      4.87 o 
   3  20   1       13.86       14.52      3.02 o 
   4  20   1       30.40       21.33      2.99 o 
   5  20   1        3.45       -0.72      2.51 o 
   6  20   1       23.87       26.52      3.68 o 
  -6  21   1        3.58        1.20      2.54 o 
  -5  21   1       13.40       17.20      3.02 o 
  -4  21   1       18.97       18.06      3.23 o 
  -3  21   1       10.48       11.12      7.31 o 
  -2  21   1       49.86       55.22      7.31 o 
  -1  21   1        0.67       -1.02      2.88 o 
   0  21   1       41.93       43.45      3.41 o 
   1  21   1       54.41       58.43      3.94 o 
   2  21   1       29.15       32.86      4.36 o 
   3  21   1       79.44       82.62      6.04 o 
   4  21   1       37.97       41.99      3.88 o 
   5  21   1       17.76       21.15      3.26 o 
  -5  22   1        3.80        4.34      2.76 o 
  -4  22   1       21.62       21.37      3.43 o 
  -3  22   1       80.83       95.96      6.61 o 
  -2  22   1       15.63       11.38     13.19 o 
  -1  22   1       20.28       26.68      4.06 o 
   0  22   1        6.81        3.73      2.43 o 
   1  22   1        0.14       -0.55      5.30 o 
   2  22   1        9.30        8.12      7.45 o 
   3  22   1       32.53       43.61      7.45 o 
   4  22   1       31.25       32.96      5.45 o 
  -3  23   1       24.06       28.09      4.87 o 
  -2  23   1       14.76       13.71     13.90 o 
  -1  23   1       86.79       82.79      5.07 o 
   0  23   1        0.27       -0.53      2.41 o 
   1  23   1        2.30       -0.57      3.15 o 
   2  23   1        2.38       -4.30     12.33 o 
   3  23   1        2.63        2.58      4.01 o 
  -1  24   1       10.96        6.09      2.93 o 
   0  24   1        5.22        3.54      2.93 o 
   1  24   1        0.91       -3.15      3.44 o 
 -12   0   2       29.61       34.97      5.73 o 
 -10   0   2       40.46       49.36      4.40 o 
  -8   0   2      858.73      810.21     15.65 o 
  -6   0   2      174.09      126.17      8.58 o 
  -4   0   2      450.63      457.18      8.71 o 
  -2   0   2     2472.97     2876.50     43.17 o 
   0   0   2     4071.28     3800.25     68.02 o 
   2   0   2      360.24      371.39      7.03 o 
   4   0   2     1341.29     1420.11     31.81 o 
   6   0   2      250.91      230.96      6.59 o 
   8   0   2        9.75        5.82      2.32 o 
  10   0   2       10.76       11.75      4.30 o 
 -12   1   2       10.66       11.75      5.16 o 
 -11   1   2       10.53       16.29      4.60 o 
 -10   1   2        0.61        0.32      1.99 o 
  -9   1   2       10.42        8.67      1.76 o 
  -8   1   2      112.41       97.41      4.38 o 
  -7   1   2      291.68      280.32      4.29 o 
  -6   1   2      298.49      332.04      8.07 o 
  -5   1   2      730.26      782.84     10.37 o 
  -4   1   2     2143.06     2256.63     23.99 o 
  -3   1   2     4677.55     4824.18     54.16 o 
  -2   1   2      172.82      206.79      3.50 o 
  -1   1   2     2186.15     2296.80     25.79 o 
   0   1   2     5204.90     4814.82     51.59 o 
   1   1   2     5340.55     5643.01     76.55 o 
   2   1   2     5171.25     5476.38     73.65 o 
   3   1   2     3421.24     3548.43     59.28 o 
   4   1   2      525.49      606.24      8.96 o 
   5   1   2      428.53      364.61      5.82 o 
   6   1   2       25.17       23.94      1.50 o 
   7   1   2      146.93      129.89      3.54 o 
   8   1   2       70.21       58.33      2.81 o 
   9   1   2       42.83       47.98      3.08 o 
  10   1   2        0.72        5.38      2.73 o 
  11   1   2        9.67       16.63      4.87 o 
 -12   2   2       10.86       13.76      5.16 o 
 -11   2   2       12.35       22.09      3.01 o 
 -10   2   2       35.35       40.70      2.69 o 
  -9   2   2      148.25      148.53      4.00 o 
  -8   2   2       46.39       52.15      2.65 o 
  -7   2   2      327.56      307.56      4.59 o 
  -6   2   2     1088.78     1145.74     13.03 o 
  -5   2   2     1171.61     1218.44     14.56 o 
  -4   2   2       20.85       20.79      1.19 o 
  -3   2   2       82.95      117.72      2.93 o 
  -2   2   2     2916.88     2849.07     28.62 o 
  -1   2   2       25.53       16.22      0.42 o 
   0   2   2     3113.95     3138.45     34.01 o 
   1   2   2     2934.88     2949.98     62.27 o 
   2   2   2      197.07      238.99      3.74 o 
   3   2   2      563.69      655.48      9.48 o 
   4   2   2     1750.57     1943.73     30.08 o 
   5   2   2      132.60      129.84      8.02 o 
   6   2   2      132.85      126.12      3.85 o 
   7   2   2       12.53       13.10      1.77 o 
   8   2   2       17.29        8.44      2.53 o 
   9   2   2       39.06       38.48      2.81 o 
  10   2   2       60.62       73.74      6.91 o 
  11   2   2       17.76       29.81      5.45 o 
 -12   3   2       24.12       23.95      4.54 o 
 -11   3   2        2.11        5.02      3.51 o 
 -10   3   2        0.92       -0.19      1.86 o 
  -9   3   2        0.70       -0.86      1.59 o 
  -8   3   2       93.85       80.37      2.82 o 
  -7   3   2       24.50       28.30      1.68 o 
  -6   3   2      326.92      360.54     10.32 o 
  -5   3   2      111.83      113.37      3.29 o 
  -4   3   2      486.46      480.24      7.34 o 
  -3   3   2      526.72      524.55      5.75 o 
  -2   3   2       15.42       19.00      0.61 o 
  -1   3   2        1.14        9.41      0.70 o 
   0   3   2      775.33      801.82      8.04 o 
   1   3   2     6516.13     6756.73    131.48 o 
   2   3   2      917.18      853.64     26.77 o 
   3   3   2      453.35      433.64     11.23 o 
   4   3   2      345.00      370.49      7.41 o 
   5   3   2     2918.82     2954.67     44.83 o 
   6   3   2      596.18      592.66     14.19 o 
   7   3   2      308.16      263.25      6.34 o 
   8   3   2      282.67      288.48     25.09 o 
   9   3   2       45.45       43.63      2.92 o 
  10   3   2       71.42       66.83      4.86 o 
  11   3   2        9.07       19.78      4.87 o 
 -12   4   2        0.07        2.86      3.71 o 
 -11   4   2       51.90       58.35      4.07 o 
 -10   4   2       73.46       92.18      3.90 o 
  -9   4   2       34.54       37.64      2.47 o 
  -8   4   2        3.36        0.40      1.43 o 
  -7   4   2        8.81        4.96      1.49 o 
  -6   4   2      445.30      411.74      6.77 o 
  -5   4   2        7.25        1.02      0.81 o 
  -4   4   2     2160.61     2425.88     27.61 o 
  -3   4   2       71.12       89.79      2.27 o 
  -2   4   2     1209.65     1165.40     12.89 o 
  -1   4   2      172.31      235.54      2.71 o 
   0   4   2     7019.57     6675.94     64.44 o 
   1   4   2      188.61      171.82      3.08 o 
   2   4   2       62.52       67.73      2.65 o 
   3   4   2     1871.39     1911.25     34.80 o 
   4   4   2      139.11      147.37      6.12 o 
   5   4   2      569.90      659.50     10.96 o 
   6   4   2        0.13       -0.13      1.30 o 
   7   4   2        9.65        5.15      2.32 o 
   8   4   2      594.63      553.07     11.53 o 
   9   4   2        0.31       -2.24      2.27 o 
  10   4   2        6.79        7.38      2.93 o 
  11   4   2       25.17       27.23      5.16 o 
 -11   5   2        1.14        2.23      2.53 o 
 -10   5   2       24.73       19.14      2.93 o 
  -9   5   2       41.33       43.54      2.65 o 
  -8   5   2       55.53       54.86      4.46 o 
  -7   5   2       54.70       57.82      2.27 o 
  -6   5   2      348.02      363.57      5.57 o 
  -5   5   2       35.63       34.36      1.45 o 
  -4   5   2      914.34      985.75     11.66 o 
  -3   5   2      613.17      740.98      9.00 o 
  -2   5   2      156.86      173.37      2.26 o 
  -1   5   2      851.01      982.14      9.89 o 
   0   5   2     2271.51     2180.42     24.19 o 
   1   5   2     4436.33     4034.86     44.73 o 
   2   5   2       17.85       18.11      1.03 o 
   3   5   2       70.45       64.85      2.15 o 
   4   5   2       27.74       28.15      1.50 o 
   5   5   2     2680.77     2610.73     42.99 o 
   6   5   2      254.87      260.63      5.34 o 
   7   5   2       11.77        4.59      1.87 o 
   8   5   2       15.17       11.50      4.87 o 
   9   5   2       54.79       50.44      3.95 o 
  10   5   2       11.89       11.64      3.30 o 
  11   5   2       31.33       36.23      4.04 o 
 -11   6   2       20.99       22.70      3.24 o 
 -10   6   2      106.85      104.56      4.93 o 
  -9   6   2      315.30      299.82      7.27 o 
  -8   6   2       13.87       13.76      1.87 o 
  -7   6   2       10.62        7.21      1.52 o 
  -6   6   2      321.91      330.96      5.13 o 
  -5   6   2      654.27      651.98      8.70 o 
  -4   6   2      659.08      755.84      9.12 o 
  -3   6   2       32.64       33.43      1.46 o 
  -2   6   2        2.43       10.15      1.58 o 
  -1   6   2     6422.60     6645.26     67.47 o 
   0   6   2     3392.00     3543.82     38.35 o 
   1   6   2      633.95      607.44      8.37 o 
   2   6   2      154.65      150.49      3.47 o 
   3   6   2       95.86       68.16      2.63 o 
   4   6   2      202.76      201.84      4.92 o 
   5   6   2        0.03        2.07      1.22 o 
   6   6   2       92.90       93.79      3.63 o 
   7   6   2       27.34       26.89      4.59 o 
   8   6   2      170.97      168.26      9.17 o 
   9   6   2       27.37       26.91      3.30 o 
  10   6   2        7.45        0.48      2.82 o 
  11   6   2        1.53        3.73      3.24 o 
 -11   7   2       19.34       22.68      4.99 o 
 -10   7   2       10.39        9.60      2.59 o 
  -9   7   2       56.43       66.63      6.11 o 
  -8   7   2      112.03      109.66      4.31 o 
  -7   7   2      250.44      264.89     10.60 o 
  -6   7   2       16.19       17.37      1.73 o 
  -5   7   2      255.68      267.53      4.28 o 
  -4   7   2      948.26      950.70     13.67 o 
  -3   7   2     5685.84     6017.18     62.70 o 
  -2   7   2     3875.26     4012.81     43.86 o 
  -1   7   2       13.89        9.45      0.66 o 
   0   7   2      216.59      237.16      3.49 o 
   1   7   2      698.81      664.88      9.35 o 
   2   7   2        0.17        7.62      1.22 o 
   3   7   2      292.45      301.60      6.17 o 
   4   7   2      316.71      317.08      5.76 o 
   5   7   2        1.72       -0.02      0.99 o 
   6   7   2        9.75        9.73      1.85 o 
   7   7   2       58.97       59.53      4.35 o 
   8   7   2       23.68       27.36      3.24 o 
   9   7   2      219.30      223.59     11.75 o 
  10   7   2        9.29       10.03      3.24 o 
 -11   8   2        4.56        7.32      2.90 o 
 -10   8   2        1.45        0.09      2.37 o 
  -9   8   2        5.91        8.65      2.48 o 
  -8   8   2       15.55       17.13      2.37 o 
  -7   8   2       12.80        8.81      2.21 o 
  -6   8   2      357.23      302.27      6.24 o 
  -5   8   2      644.30      634.28     10.51 o 
  -4   8   2      168.36      157.00      3.87 o 
  -3   8   2       80.30      109.75      2.41 o 
  -2   8   2     1006.20     1022.86     11.98 o 
  -1   8   2        0.71        0.65      0.68 o 
   0   8   2     3025.03     3272.42     38.34 o 
   1   8   2     1445.23     1387.13     19.06 o 
   2   8   2     1442.95     1416.12     21.45 o 
   3   8   2      735.17      656.99     12.47 o 
   4   8   2      421.66      419.97      7.19 o 
   5   8   2      215.60      214.73      6.57 o 
   6   8   2      225.76      208.05      6.88 o 
   7   8   2      220.62      189.88      9.17 o 
   8   8   2        8.38        6.38      2.73 o 
   9   8   2        3.90        7.45      4.59 o 
  10   8   2       63.73       50.03      4.45 o 
 -11   9   2       32.15       40.66      3.86 o 
 -10   9   2       78.75       89.53      5.76 o 
  -9   9   2        0.00        2.87      2.28 o 
  -8   9   2       48.28       46.65      4.05 o 
  -7   9   2       15.24       13.73      3.48 o 
  -6   9   2       29.14       26.56      1.89 o 
  -5   9   2      756.30      806.96     12.14 o 
  -4   9   2      113.52      133.16      3.05 o 
  -3   9   2     2137.16     2316.99     28.66 o 
  -2   9   2      420.90      441.81      6.26 o 
  -1   9   2       86.17      118.68      3.53 o 
   0   9   2     2492.17     2441.64     28.93 o 
   1   9   2     1079.89     1108.41     13.66 o 
   2   9   2       23.69       38.04      1.81 o 
   3   9   2      253.84      261.67      4.94 o 
   4   9   2      115.51      121.82      3.14 o 
   5   9   2      104.50      125.18      7.45 o 
   6   9   2     1669.68     1625.77     60.63 o 
   7   9   2      150.77      130.75     11.18 o 
   8   9   2        7.02        5.86      4.01 o 
   9   9   2       13.19        9.68      3.10 o 
  10   9   2        4.74       -1.74      3.58 o 
 -11  10   2       36.88       30.52      3.65 o 
 -10  10   2        7.39        5.60      2.94 o 
  -9  10   2        2.40       -1.90      2.36 o 
  -8  10   2        6.30        1.92      2.13 o 
  -7  10   2       37.28       38.62      2.70 o 
  -6  10   2      437.12      472.07      8.52 o 
  -5  10   2     1321.33     1377.53     17.64 o 
  -4  10   2     1205.72     1254.70     16.37 o 
  -3  10   2      615.46      629.27      8.88 o 
  -2  10   2      162.61      176.67      3.27 o 
  -1  10   2      930.43      967.61     13.59 o 
   0  10   2      684.05      683.91      8.96 o 
   1  10   2      779.16      797.77     10.21 o 
   2  10   2      469.05      481.11      8.27 o 
   3  10   2      110.46      101.04      2.75 o 
   4  10   2      103.13      108.94      2.61 o 
   5  10   2      409.15      406.06     10.63 o 
   6  10   2        1.84        4.08      2.27 o 
   7  10   2      172.29      150.63      6.27 o 
   8  10   2        0.67        0.48      2.53 o 
   9  10   2       45.31       51.55      4.33 o 
  10  10   2        1.22       -4.59      4.59 o 
 -10  11   2        0.09       -0.88      2.58 o 
  -9  11   2       31.78       29.12      3.04 o 
  -8  11   2       61.26       50.95      3.30 o 
  -7  11   2        6.72        2.91      2.07 o 
  -6  11   2      127.19      141.76      3.55 o 
  -5  11   2        0.61        0.21      1.23 o 
  -4  11   2      304.07      317.30      5.42 o 
  -3  11   2       73.07       60.01      4.19 o 
  -2  11   2      358.74      418.43      6.33 o 
  -1  11   2       50.62       44.04      1.61 o 
   0  11   2      649.98      629.24      8.43 o 
   1  11   2       33.36       35.16      1.72 o 
   2  11   2      417.69      391.51      7.16 o 
   3  11   2      233.66      233.74      4.80 o 
   4  11   2      343.67      342.65      6.37 o 
   5  11   2      213.03      197.46      7.83 o 
   6  11   2      369.45      358.24     12.47 o 
   7  11   2      121.91      119.07      7.17 o 
   8  11   2       14.42       15.64      3.14 o 
   9  11   2        0.86       -2.75      2.75 o 
  10  11   2      106.09      118.39      6.79 o 
 -10  12   2       84.72       89.28      4.87 o 
  -9  12   2        6.41        1.20      2.44 o 
  -8  12   2       63.98       66.98      3.97 o 
  -7  12   2       41.16       40.59      2.49 o 
  -6  12   2        5.79        0.77      1.62 o 
  -5  12   2      288.18      265.25      5.53 o 
  -4  12   2      123.26      106.65      3.23 o 
  -3  12   2        6.64        7.53      1.38 o 
  -2  12   2        0.58        5.41      1.30 o 
  -1  12   2      111.47      124.99      2.74 o 
   0  12   2       67.28       53.99      1.81 o 
   1  12   2       32.30       37.10      1.55 o 
   2  12   2      126.67      119.91      3.38 o 
   3  12   2      355.99      342.24      7.45 o 
   4  12   2      183.41      171.23      5.98 o 
   5  12   2        7.48        5.68      1.84 o 
   6  12   2      391.19      367.57      8.54 o 
   7  12   2       33.29       20.97      5.59 o 
   8  12   2        0.04       -3.58      3.58 o 
   9  12   2       28.80       16.24      3.71 o 
 -10  13   2       14.22       22.50      3.03 o 
  -9  13   2       23.29       22.38      2.57 o 
  -8  13   2        3.10       -1.84      1.84 o 
  -7  13   2        0.02       -1.60      1.60 o 
  -6  13   2       30.02       23.31      2.06 o 
  -5  13   2       90.62       87.91      3.24 o 
  -4  13   2      127.62      131.54      3.72 o 
  -3  13   2        4.14        1.55      1.64 o 
  -2  13   2      510.91      551.61      7.91 o 
  -1  13   2      172.17      187.38      3.60 o 
   0  13   2        0.65        1.23      0.93 o 
   1  13   2      549.21      543.17      7.59 o 
   2  13   2     1562.43     1453.47     20.62 o 
   3  13   2       21.41       22.03      1.90 o 
   4  13   2       20.56       16.40      2.73 o 
   5  13   2      357.30      342.87     10.21 o 
   6  13   2      101.96      114.12      4.52 o 
   7  13   2       12.15        9.72      2.28 o 
   8  13   2       21.39       24.53      3.02 o 
   9  13   2       23.37       31.22      4.12 o 
 -10  14   2       87.66      103.33      7.37 o 
  -9  14   2        3.18        0.63      2.22 o 
  -8  14   2        0.89       -0.22      1.92 o 
  -7  14   2      169.89      180.87      4.88 o 
  -6  14   2        2.00       -1.10      1.91 o 
  -5  14   2      317.61      271.95      5.79 o 
  -4  14   2      251.57      266.69      5.59 o 
  -3  14   2      353.65      345.81      6.52 o 
  -2  14   2      536.32      514.47      7.65 o 
  -1  14   2      119.66      138.57      3.17 o 
   0  14   2        0.31       -0.38      1.06 o 
   1  14   2      271.61      287.99      5.44 o 
   2  14   2       40.74       45.85      2.58 o 
   3  14   2      140.39      137.22      4.46 o 
   4  14   2        0.44       -0.69      2.32 o 
   5  14   2       30.86       24.45      3.24 o 
   6  14   2        5.19        1.04      2.01 o 
   7  14   2       23.29       18.10      2.61 o 
   8  14   2       19.17       17.27      2.94 o 
   9  14   2        2.42        1.50      2.64 o 
  -9  15   2        8.70        7.11      2.54 o 
  -8  15   2        6.86        8.21      2.31 o 
  -7  15   2        0.33       -1.67      1.78 o 
  -6  15   2      128.82      113.91      5.71 o 
  -5  15   2       36.93       33.31      2.66 o 
  -4  15   2        6.02        3.79      1.98 o 
  -3  15   2        0.70        0.68      1.48 o 
  -2  15   2       40.26       43.69      2.28 o 
  -1  15   2      655.50      657.90      9.34 o 
   0  15   2      556.59      561.33      8.67 o 
   1  15   2      138.87      120.47      3.33 o 
   2  15   2      466.82      489.22      9.14 o 
   3  15   2      399.95      392.80     18.63 o 
   4  15   2      933.54      944.64     21.46 o 
   5  15   2        0.00       -2.58      2.58 o 
   6  15   2        0.97       -2.27      2.27 o 
   7  15   2       18.56       14.54      2.66 o 
   8  15   2       11.11        8.69      2.68 o 
  -9  16   2        7.03        2.66      2.48 o 
  -8  16   2       28.50       24.61      2.89 o 
  -7  16   2        1.38        0.43      2.17 o 
  -6  16   2        7.89        5.71      2.28 o 
  -5  16   2        0.28       -0.67      1.95 o 
  -4  16   2        9.11       10.97      2.10 o 
  -3  16   2      194.53      186.69      5.13 o 
  -2  16   2       18.69       19.88      1.76 o 
  -1  16   2        1.03        1.96      1.29 o 
   0  16   2       15.41       15.64      1.83 o 
   1  16   2      101.70       96.12      3.42 o 
   2  16   2        9.86        7.24      2.11 o 
   3  16   2       23.71       16.56      2.73 o 
   4  16   2      143.23      149.80      6.18 o 
   5  16   2        0.01       -2.87      2.87 o 
   6  16   2       41.80       50.98      4.00 o 
   7  16   2        2.28       -1.94      2.21 o 
   8  16   2       40.61       47.70      3.83 o 
  -8  17   2       21.75       23.51      2.79 o 
  -7  17   2        0.74       -2.17      2.17 o 
  -6  17   2       39.94       33.68      3.02 o 
  -5  17   2      182.34      172.80      5.40 o 
  -4  17   2       72.84       71.91      3.50 o 
  -3  17   2       23.78       26.74      2.75 o 
  -2  17   2       31.21       29.61      2.04 o 
  -1  17   2        4.64        5.17      1.56 o 
   0  17   2      430.20      421.58      8.18 o 
   1  17   2        5.11        0.11      2.04 o 
   2  17   2      191.85      212.08      6.99 o 
   3  17   2      122.07      105.63      5.17 o 
   4  17   2      271.47      291.24      9.02 o 
   5  17   2       92.81       74.44      4.94 o 
   6  17   2       17.68       15.34      3.87 o 
   7  17   2       12.33       12.05      3.38 o 
  -8  18   2        8.13        8.05      3.03 o 
  -7  18   2        0.20       -1.60      2.37 o 
  -6  18   2       37.15       31.80      3.15 o 
  -5  18   2       41.31       38.93      3.06 o 
  -4  18   2       11.67       13.10      2.65 o 
  -3  18   2        0.00       -1.71      1.71 o 
  -2  18   2       27.46       37.71      2.62 o 
  -1  18   2       61.90       47.79      2.79 o 
   0  18   2       36.19       40.92      2.81 o 
   1  18   2       16.88       17.41      2.11 o 
   2  18   2       12.75        8.89      2.43 o 
   3  18   2       47.08       46.11      3.85 o 
   4  18   2        0.05       -2.53      2.53 o 
   5  18   2       72.08       74.16      5.02 o 
   6  18   2        0.68       -0.84      2.82 o 
   7  18   2        0.97       -2.00      2.44 o 
  -7  19   2       16.34       17.11      3.07 o 
  -6  19   2       15.49       15.29      2.93 o 
  -5  19   2       17.93       15.49      3.39 o 
  -4  19   2       10.51        9.94      2.30 o 
  -3  19   2        4.44        0.68      1.95 o 
  -2  19   2      108.33      123.14      5.76 o 
  -1  19   2        2.43        4.67      1.87 o 
   0  19   2       79.93       83.30      4.30 o 
   1  19   2        0.67        0.63      2.12 o 
   2  19   2       38.77       29.13      3.14 o 
   3  19   2      220.92      219.15      7.70 o 
   4  19   2       16.61        7.53      3.30 o 
   5  19   2        2.22        1.64      3.02 o 
   6  19   2        8.23        5.30      3.22 o 
  -6  20   2       23.75       26.34      4.99 o 
  -5  20   2        1.85       -2.23      2.23 o 
  -4  20   2       19.59       15.64      2.60 o 
  -3  20   2       11.83       12.54      4.85 o 
  -2  20   2       25.74       29.27      2.60 o 
  -1  20   2       39.78       36.02      3.39 o 
   0  20   2       27.46       27.49      2.70 o 
   1  20   2        2.87       -0.44      2.20 o 
   2  20   2       15.39        9.66      2.82 o 
   3  20   2       73.34       83.99      5.06 o 
   4  20   2       45.89       46.17      4.26 o 
   5  20   2       29.59       28.46      3.84 o 
   6  20   2       11.84        5.67      3.43 o 
  -6  21   2       16.18       16.06      3.05 o 
  -5  21   2       22.12       18.77      3.15 o 
  -4  21   2       59.39       57.37      7.10 o 
  -3  21   2       10.30        8.72      5.38 o 
  -2  21   2        2.02       -1.67      6.07 o 
  -1  21   2        2.50       -0.02      1.88 o 
   0  21   2       16.19       23.83      2.49 o 
   1  21   2       17.02       19.26      3.14 o 
   2  21   2       40.26       46.97      4.05 o 
   3  21   2        8.11        8.92      3.02 o 
   4  21   2       25.57       24.11      3.63 o 
   5  21   2       16.70       15.51      3.63 o 
  -5  22   2       24.34       28.31      3.84 o 
  -4  22   2       34.50       37.53      4.05 o 
  -3  22   2        0.02       -3.06      6.47 o 
  -2  22   2       30.39       29.22      6.48 o 
  -1  22   2       24.14       22.38      3.43 o 
   0  22   2       18.69       16.45      2.52 o 
   1  22   2        9.55       10.70      2.79 o 
   2  22   2        9.28       11.07      3.14 o 
   3  22   2        5.88        4.87      2.89 o 
   4  22   2        0.01        0.15      3.02 o 
  -3  23   2        3.32        8.11      3.22 o 
  -2  23   2        7.66        0.25      7.24 o 
  -1  23   2       26.84       22.31      3.10 o 
   0  23   2       12.00       12.19      3.15 o 
   1  23   2       20.04       20.17      4.44 o 
   2  23   2        0.01       -1.37      2.69 o 
   3  23   2       17.00       10.18      4.16 o 
  -1  24   2        6.09        5.29      3.02 o 
   0  24   2       64.05       65.76      5.16 o 
 -11   0   3      209.42      215.96      8.48 o 
  -9   0   3       10.58       18.17      3.43 o 
  -7   0   3       82.93       78.94      6.01 o 
  -5   0   3       39.26       54.62      4.96 o 
  -3   0   3       65.45       83.88      3.30 o 
  -1   0   3      394.60      486.77     11.55 o 
   1   0   3     4213.69     3840.26     68.62 o 
   3   0   3     2332.37     2869.07     50.82 o 
   5   0   3      234.61      219.51      5.23 o 
   7   0   3      613.43      568.90     13.67 o 
   9   0   3       18.27       22.65      4.30 o 
  11   0   3        0.44        2.01      4.30 o 
 -12   1   3        7.13       13.16      6.02 o 
 -11   1   3        5.59        8.40      2.68 o 
 -10   1   3       59.99       60.90      3.46 o 
  -9   1   3      227.42      248.89      6.12 o 
  -8   1   3     1173.89     1172.90     15.64 o 
  -7   1   3        0.81       -0.84      1.10 o 
  -6   1   3      469.87      502.71     10.02 o 
  -5   1   3      417.63      437.48      5.56 o 
  -4   1   3      664.66      608.54      7.11 o 
  -3   1   3      899.08      902.27     11.54 o 
  -2   1   3     3398.24     3274.37     39.91 o 
  -1   1   3     5625.29     5214.29     50.18 o 
   0   1   3      892.38      941.02     12.18 o 
   1   1   3     7714.02     7169.80    134.94 o 
   2   1   3     1126.77     1142.44     14.51 o 
   3   1   3       66.49       60.66      1.78 o 
   4   1   3     1350.08     1342.14     20.98 o 
   5   1   3       63.95       86.27      2.11 o 
   6   1   3      172.69      151.02      3.34 o 
   7   1   3       47.42       49.33      3.09 o 
   8   1   3      588.24      569.74     11.69 o 
   9   1   3       23.52       33.31      3.43 o 
  10   1   3       52.88       49.07      4.15 o 
  11   1   3        0.12        2.29      4.30 o 
 -12   2   3        0.84       -0.48      2.68 o 
 -11   2   3       20.01       21.28      4.34 o 
 -10   2   3        8.34       15.53      2.73 o 
  -9   2   3      166.25      153.48      4.04 o 
  -8   2   3      450.48      435.66     10.23 o 
  -7   2   3      152.61      155.70      5.30 o 
  -6   2   3     1735.44     1766.09     19.44 o 
  -5   2   3       60.94       63.44      2.96 o 
  -4   2   3      132.26      145.15      4.55 o 
  -3   2   3     4856.56     4802.66     50.74 o 
  -2   2   3     1158.48     1029.93     10.67 o 
  -1   2   3     1179.89     1225.01     12.87 o 
   0   2   3        5.22        6.24      0.55 o 
   1   2   3      431.91      465.85      6.94 o 
   2   2   3     1060.88     1138.42     14.51 o 
   3   2   3      296.71      261.90      3.95 o 
   4   2   3        0.67        1.61      0.93 o 
   5   2   3      198.65      208.73      4.57 o 
   6   2   3      252.11      261.64      6.95 o 
   7   2   3       81.81       70.79      5.33 o 
   8   2   3      238.93      227.72      6.18 o 
   9   2   3      137.41      135.22      4.79 o 
  10   2   3       51.56       59.46      4.56 o 
  11   2   3        6.91        9.17      4.59 o 
 -12   3   3       40.34       43.38      6.74 o 
 -11   3   3       44.62       59.97      8.66 o 
 -10   3   3        6.50       14.41      3.08 o 
  -9   3   3        7.72        3.68      1.75 o 
  -8   3   3       74.90       80.94      2.69 o 
  -7   3   3      764.20      763.01      9.92 o 
  -6   3   3      268.97      274.55      4.41 o 
  -5   3   3       61.56       51.01      2.58 o 
  -4   3   3      682.45      681.89      7.93 o 
  -3   3   3     1890.06     1836.32     18.77 o 
  -2   3   3     3499.22     3454.33     34.64 o 
  -1   3   3       28.88       34.07      1.08 o 
   0   3   3       97.04       97.69      1.50 o 
   1   3   3     1640.95     1658.11     23.00 o 
   2   3   3     2779.51     2951.16     73.95 o 
   3   3   3       41.70       15.44      1.25 o 
   4   3   3      199.31      197.50      3.72 o 
   5   3   3       50.52       50.88      2.18 o 
   6   3   3       54.71       63.82      4.89 o 
   7   3   3      265.35      256.87      6.40 o 
   8   3   3       47.74       56.79      3.47 o 
   9   3   3       61.59       72.18      3.97 o 
  10   3   3        1.80        6.59      4.01 o 
  11   3   3       14.51       19.78      5.16 o 
 -12   4   3        1.27       -1.48      3.37 o 
 -11   4   3        1.57        3.78      2.60 o 
 -10   4   3        2.68        8.62      3.39 o 
  -9   4   3       13.98       11.12      2.01 o 
  -8   4   3      247.15      254.32      5.82 o 
  -7   4   3        4.09        9.68      1.58 o 
  -6   4   3       65.89       81.51      2.83 o 
  -5   4   3      815.64      939.81     11.48 o 
  -4   4   3      892.54     1002.03     10.66 o 
  -3   4   3      392.51      343.05      4.06 o 
  -2   4   3       44.16       51.31      1.09 o 
  -1   4   3        3.57        5.99      0.63 o 
   0   4   3       29.80       26.94      0.81 o 
   1   4   3      467.87      465.68      7.11 o 
   2   4   3      890.27      811.41     15.49 o 
   3   4   3       37.43       42.88      2.68 o 
   4   4   3       16.09        8.37      1.11 o 
   5   4   3        0.12        0.01      1.03 o 
   6   4   3      744.27      744.77     12.53 o 
   7   4   3      467.68      479.61     12.36 o 
   8   4   3       35.08       28.15      2.52 o 
   9   4   3        8.46       14.11      3.66 o 
  10   4   3       10.08       20.35      4.59 o 
 -12   5   3       10.53       12.96      4.12 o 
 -11   5   3       31.42       37.45      4.68 o 
 -10   5   3       15.36       17.97      2.90 o 
  -9   5   3      226.50      237.73      5.46 o 
  -8   5   3       26.72       17.11      1.97 o 
  -7   5   3      394.94      367.59      5.62 o 
  -6   5   3      916.12      903.51     11.30 o 
  -5   5   3       19.41       18.62      1.17 o 
  -4   5   3      358.74      372.48      5.17 o 
  -3   5   3      222.65      160.10      2.26 o 
  -2   5   3      425.63      464.45      5.47 o 
  -1   5   3      833.73      906.35      9.25 o 
   0   5   3      362.27      415.20      4.55 o 
   1   5   3       14.51       11.44      0.73 o 
   2   5   3        0.26        1.42      0.88 o 
   3   5   3      299.71      301.62      8.46 o 
   4   5   3     1271.97     1341.66     22.88 o 
   5   5   3       60.24       68.01      2.56 o 
   6   5   3       32.81       28.63      1.85 o 
   7   5   3      396.51      369.33     10.23 o 
   8   5   3        0.76       -0.96      1.87 o 
   9   5   3       65.22       81.38      4.96 o 
  10   5   3        7.41        8.45      3.02 o 
 -11   6   3       17.67       24.47      3.21 o 
 -10   6   3       45.87       47.03      4.60 o 
  -9   6   3       67.72       64.25      3.10 o 
  -8   6   3        1.24       -2.23      2.23 o 
  -7   6   3     1694.75     1710.45     20.38 o 
  -6   6   3        4.66        4.40      1.10 o 
  -5   6   3      249.14      272.78      3.94 o 
  -4   6   3        0.04       -0.15      0.68 o 
  -3   6   3        1.65       -0.29      0.64 o 
  -2   6   3        0.27        4.05      0.63 o 
  -1   6   3      544.40      518.27      5.62 o 
   0   6   3       71.91       61.34      1.46 o 
   1   6   3       31.60       25.55      0.98 o 
   2   6   3       12.57        5.86      0.82 o 
   3   6   3      999.61     1055.37     19.30 o 
   4   6   3      279.71      287.74      9.68 o 
   5   6   3      423.00      397.30      7.27 o 
   6   6   3      248.40      232.30      5.94 o 
   7   6   3      482.21      428.67      9.49 o 
   8   6   3        0.03       -2.87      3.44 o 
   9   6   3       54.48       54.50      4.26 o 
  10   6   3      114.60      111.31      6.45 o 
 -11   7   3       21.85       25.34      3.32 o 
 -10   7   3       86.72       81.99      4.27 o 
  -9   7   3      108.38      107.48      5.48 o 
  -8   7   3       18.42       14.85      2.72 o 
  -7   7   3      168.66      187.52      4.13 o 
  -6   7   3        0.11        0.12      1.04 o 
  -5   7   3      442.66      450.30      5.79 o 
  -4   7   3      509.75      548.83      7.98 o 
  -3   7   3     4306.87     4592.81     48.09 o 
  -2   7   3      195.84      196.06      2.67 o 
  -1   7   3       12.67       11.05      1.28 o 
   0   7   3      110.92       88.59      2.25 o 
   1   7   3      969.74     1003.08     11.81 o 
   2   7   3      330.02      366.13      5.80 o 
   3   7   3       87.03       79.80      2.92 o 
   4   7   3      127.20      124.72      3.18 o 
   5   7   3        7.57        7.97      1.26 o 
   6   7   3      459.37      425.63      9.15 o 
   7   7   3       10.08        6.59      4.59 o 
   8   7   3       20.08       30.43      3.43 o 
   9   7   3        0.72        0.02      2.61 o 
  10   7   3        0.04       -0.08      3.02 o 
 -11   8   3        3.16        1.89      2.73 o 
 -10   8   3       91.37       97.43      4.52 o 
  -9   8   3       15.10       10.26      2.47 o 
  -8   8   3       15.27       15.02      5.30 o 
  -7   8   3       91.92       70.93      3.63 o 
  -6   8   3        1.71        0.40      1.16 o 
  -5   8   3      859.78      935.47     11.78 o 
  -4   8   3       15.96       22.76      1.55 o 
  -3   8   3        3.49        5.25      1.05 o 
  -2   8   3     2247.91     2433.56     30.58 o 
  -1   8   3       74.20      117.07      2.03 o 
   0   8   3       21.20       28.06      1.60 o 
   1   8   3       11.49        2.60      0.69 o 
   2   8   3     1014.53     1031.77     14.46 o 
   3   8   3       16.34       10.89      1.08 o 
   4   8   3       46.09       45.19      1.99 o 
   5   8   3      227.39      228.35      4.82 o 
   6   8   3      332.93      328.45      9.32 o 
   7   8   3      183.97      180.27      6.59 o 
   8   8   3      149.53      137.45      8.03 o 
   9   8   3       16.61       16.63      4.87 o 
  10   8   3       76.34       80.85      5.63 o 
 -11   9   3       50.87       60.35      4.39 o 
 -10   9   3        0.98       -1.53      3.06 o 
  -9   9   3        7.00        4.51      2.36 o 
  -8   9   3       77.50       76.43      3.85 o 
  -7   9   3       38.66       41.03      4.56 o 
  -6   9   3      166.01      145.06      3.15 o 
  -5   9   3       36.70       41.52      1.83 o 
  -4   9   3       38.90       40.60      1.87 o 
  -3   9   3      451.41      425.30      6.42 o 
  -2   9   3     2189.99     2403.49     26.91 o 
  -1   9   3        3.11        2.56      0.77 o 
   0   9   3      672.00      720.05      9.30 o 
   1   9   3      478.14      433.25      6.67 o 
   2   9   3     2304.96     2307.24     39.27 o 
   3   9   3      293.21      296.26      5.51 o 
   4   9   3        3.64        5.31      1.10 o 
   5   9   3       17.20       19.85      2.41 o 
   6   9   3        3.99        9.23      2.41 o 
   7   9   3        8.17        2.49      4.59 o 
   8   9   3       65.42       64.83      4.76 o 
   9   9   3       15.67       23.85      4.59 o 
  10   9   3        0.25       -0.65      3.02 o 
 -11  10   3        5.78        3.18      2.85 o 
 -10  10   3       12.43        7.73      3.66 o 
  -9  10   3       13.16       10.05      2.54 o 
  -8  10   3       51.13       42.07      3.03 o 
  -7  10   3        0.66       -0.46      2.03 o 
  -6  10   3       78.93       70.84      2.98 o 
  -5  10   3       51.21       59.33      2.38 o 
  -4  10   3      221.22      224.02      5.96 o 
  -3  10   3       49.88       43.75      1.85 o 
  -2  10   3      197.91      177.24      3.09 o 
  -1  10   3      249.92      273.25      4.33 o 
   0  10   3      132.24      122.76      2.86 o 
   1  10   3      520.19      539.26      8.15 o 
   2  10   3        3.35        2.33      1.16 o 
   3  10   3        0.85        1.99      0.97 o 
   4  10   3      507.22      514.36     10.36 o 
   5  10   3      101.28      110.25      4.73 o 
   6  10   3      924.80      937.73     53.89 o 
   7  10   3      195.14      205.37      7.29 o 
   8  10   3      122.16      122.68      5.96 o 
   9  10   3       97.92      112.03      6.18 o 
  10  10   3       22.85       27.52      6.31 o 
 -10  11   3       52.86       63.40      5.46 o 
  -9  11   3        0.62       -2.20      2.20 o 
  -8  11   3       15.97       15.87      2.49 o 
  -7  11   3      205.01      207.21      5.76 o 
  -6  11   3      391.10      364.99      9.09 o 
  -5  11   3       28.13       22.72      1.92 o 
  -4  11   3        9.05        7.10      1.35 o 
  -3  11   3      110.86      109.06      2.78 o 
  -2  11   3      134.78      126.46      2.81 o 
  -1  11   3      354.05      360.44      5.46 o 
   0  11   3      171.17      167.98      3.16 o 
   1  11   3        9.72       10.76      1.14 o 
   2  11   3      178.13      158.23      3.47 o 
   3  11   3        3.97        2.35      1.07 o 
   4  11   3      448.33      425.25     10.94 o 
   5  11   3        4.16        5.07      1.77 o 
   6  11   3       19.78       18.51      2.89 o 
   7  11   3        8.64        9.78      2.73 o 
   8  11   3       11.49        9.63      3.02 o 
   9  11   3        9.29       16.03      3.63 o 
 -10  12   3       83.78       86.15      5.71 o 
  -9  12   3       19.72       17.66      2.85 o 
  -8  12   3      183.88      196.32      5.24 o 
  -7  12   3       19.59       16.46      2.10 o 
  -6  12   3       16.91       18.43      2.12 o 
  -5  12   3      113.66      103.06      4.17 o 
  -4  12   3      351.84      343.19      6.46 o 
  -3  12   3      594.31      613.40      9.75 o 
  -2  12   3       69.51       65.24      2.41 o 
  -1  12   3       57.09       59.31      1.92 o 
   0  12   3      320.71      316.16      4.97 o 
   1  12   3      326.84      318.38      5.51 o 
   2  12   3        2.08        3.76      1.15 o 
   3  12   3        2.90        0.27      1.15 o 
   4  12   3      811.79      752.57     17.40 o 
   5  12   3       24.31       24.79      3.14 o 
   6  12   3      136.76      140.62      8.61 o 
   7  12   3       23.76       29.28      3.30 o 
   8  12   3        6.77        1.27      2.89 o 
   9  12   3        9.51        8.35      3.43 o 
 -10  13   3       16.80       22.56      2.97 o 
  -9  13   3       12.24        9.68      2.37 o 
  -8  13   3        4.32       -1.87      1.87 o 
  -7  13   3        0.01       -2.03      2.03 o 
  -6  13   3       82.07       82.73      4.43 o 
  -5  13   3       32.58       32.88      2.31 o 
  -4  13   3       18.36       21.48      1.97 o 
  -3  13   3       60.53       66.31      2.71 o 
  -2  13   3      262.72      270.94      4.72 o 
  -1  13   3        7.04        7.83      1.82 o 
   0  13   3       41.91       32.85      1.59 o 
   1  13   3      132.10      145.08      3.40 o 
   2  13   3       53.02       50.59      2.29 o 
   3  13   3      571.90      578.90     11.67 o 
   4  13   3        0.31       -2.12      2.12 o 
   5  13   3       10.15        3.15      2.64 o 
   6  13   3        4.25        2.14      2.11 o 
   7  13   3       86.82       82.99      4.24 o 
   8  13   3        0.00       -2.25      2.25 o 
   9  13   3        0.42       -3.58      3.58 o 
 -10  14   3        8.21        2.19      2.57 o 
  -9  14   3        9.61        9.24      2.43 o 
  -8  14   3        0.24       -1.00      2.28 o 
  -7  14   3       28.21       25.78      2.71 o 
  -6  14   3      119.47      108.76      4.16 o 
  -5  14   3        3.32        3.54      2.11 o 
  -4  14   3       57.50       59.71      2.99 o 
  -3  14   3        2.23       10.48      2.46 o 
  -2  14   3       70.15       77.27      2.50 o 
  -1  14   3      350.99      352.85      5.71 o 
   0  14   3      947.32      958.10     12.56 o 
   1  14   3       46.34       40.44      2.76 o 
   2  14   3      924.84      899.68     14.92 o 
   3  14   3      607.77      613.40     16.20 o 
   4  14   3       56.61       48.71      3.75 o 
   5  14   3       14.23       17.86      3.04 o 
   6  14   3        0.19       -1.48      1.91 o 
   7  14   3       39.11       40.90      3.23 o 
   8  14   3       43.28       47.87      3.73 o 
  -9  15   3        2.30       -0.41      2.25 o 
  -8  15   3       25.00       22.25      2.96 o 
  -7  15   3        8.11        9.44      2.38 o 
  -6  15   3       70.66       56.34      3.37 o 
  -5  15   3       13.20        7.75      2.13 o 
  -4  15   3       20.96       24.20      2.56 o 
  -3  15   3      372.26      351.02      7.45 o 
  -2  15   3      110.84      102.29      3.50 o 
  -1  15   3      374.86      393.59      6.74 o 
   0  15   3       12.81       13.41      1.81 o 
   1  15   3      163.14      151.21      4.96 o 
   2  15   3        3.83        5.27      1.86 o 
   3  15   3      299.82      289.50      8.61 o 
   4  15   3       67.68       70.60      5.45 o 
   5  15   3       75.27       81.83      5.06 o 
   6  15   3        0.43       -2.61      2.61 o 
   7  15   3       97.43      107.74      4.95 o 
   8  15   3       11.84       13.71      3.84 o 
  -9  16   3       12.21        8.07      2.61 o 
  -8  16   3       63.28       74.40      4.18 o 
  -7  16   3      110.12      108.86      4.61 o 
  -6  16   3        0.64       -1.98      1.98 o 
  -5  16   3      314.98      301.16      7.14 o 
  -4  16   3      190.14      196.10      5.42 o 
  -3  16   3       28.19       24.17      2.25 o 
  -2  16   3        0.96        0.68      1.26 o 
  -1  16   3        0.83       -0.58      1.29 o 
   0  16   3        0.16       -1.08      1.39 o 
   1  16   3        2.08        0.00      2.23 o 
   2  16   3      504.88      515.16     11.04 o 
   3  16   3      216.45      219.77      7.50 o 
   4  16   3      189.78      179.16      6.89 o 
   5  16   3       90.95       90.94      5.37 o 
   6  16   3        0.57       -2.47      2.93 o 
   7  16   3        0.25       -1.73      2.32 o 
   8  16   3       19.54       16.92      3.12 o 
  -8  17   3        5.75        3.75      2.74 o 
  -7  17   3       16.43       19.92      2.98 o 
  -6  17   3       64.46       53.61      3.56 o 
  -5  17   3       35.55       36.26      2.88 o 
  -4  17   3       76.86       75.57      3.76 o 
  -3  17   3       12.63       13.59      2.09 o 
  -2  17   3       13.95       12.16      1.75 o 
  -1  17   3       13.11       14.02      1.91 o 
   0  17   3       19.94       21.44      2.57 o 
   1  17   3       18.11       21.05      5.64 o 
   2  17   3        4.84       11.40      2.73 o 
   3  17   3      165.21      160.46      6.59 o 
   4  17   3        1.81        2.82      2.82 o 
   5  17   3        0.97       -2.73      2.73 o 
   6  17   3        6.47        3.12      3.14 o 
   7  17   3       31.76       34.16      4.35 o 
  -8  18   3       20.32       24.86      3.63 o 
  -7  18   3       35.75       37.21      3.52 o 
  -6  18   3       33.10       23.79      2.81 o 
  -5  18   3       48.34       43.83      4.42 o 
  -4  18   3        0.18       -1.94      1.94 o 
  -3  18   3        4.31        0.09      1.88 o 
  -2  18   3       14.70       18.00      3.81 o 
  -1  18   3       48.82       45.13      2.65 o 
   0  18   3       13.11       14.12      3.37 o 
   1  18   3       38.53       34.92      4.31 o 
   2  18   3       13.46       18.03      2.93 o 
   3  18   3        0.45       -1.54      2.41 o 
   4  18   3       44.11       40.51      5.16 o 
   5  18   3       56.67       54.33      8.31 o 
   6  18   3       48.66       42.73      4.56 o 
   7  18   3       11.48        8.73      3.63 o 
  -7  19   3       43.91       36.73      3.62 o 
  -6  19   3        6.79        3.05      2.57 o 
  -5  19   3       28.67       33.91      3.64 o 
  -4  19   3        1.82        0.37      3.27 o 
  -3  19   3      211.17      211.00      5.97 o 
  -2  19   3      240.82      243.01      6.15 o 
  -1  19   3       26.89       23.89      2.98 o 
   0  19   3        1.70        0.52      2.69 o 
   1  19   3       65.79       76.85      4.65 o 
   2  19   3      281.54      288.86      9.02 o 
   3  19   3      545.14      511.95     18.20 o 
   4  19   3        0.00       -2.69      2.69 o 
   5  19   3       23.92       17.03      3.51 o 
   6  19   3       15.44       18.17      4.04 o 
  -6  20   3       24.56       16.33      2.98 o 
  -5  20   3       19.69       15.72      3.43 o 
  -4  20   3        4.87        3.96      3.91 o 
  -3  20   3        5.68        5.39      5.28 o 
  -2  20   3        0.45       -2.12      2.90 o 
  -1  20   3        1.04       -2.65      2.65 o 
   0  20   3       71.33       74.51      3.49 o 
   1  20   3        1.41       -0.33      2.87 o 
   2  20   3       27.67       34.16      3.63 o 
   3  20   3       18.31       18.24      3.54 o 
   4  20   3       31.49       39.68     11.04 o 
   5  20   3        0.90       -2.81      2.81 o 
  -6  21   3        0.42        1.63      2.54 o 
  -5  21   3        2.46       -0.60      2.49 o 
  -4  21   3       18.51       13.72      6.36 o 
  -3  21   3        8.10        2.87      2.64 o 
  -2  21   3       19.55       23.44      4.45 o 
  -1  21   3       18.67       19.31      3.11 o 
   0  21   3       13.28       18.38      2.53 o 
   1  21   3      147.73      149.89      6.59 o 
   2  21   3       18.41       22.15      3.43 o 
   3  21   3        6.88        2.81      3.14 o 
   4  21   3       26.27       20.11      4.01 o 
  -5  22   3        0.71       -0.57      3.73 o 
  -4  22   3       16.21       16.72      6.88 o 
  -3  22   3        4.11       -1.97      4.05 o 
  -2  22   3       32.04       42.19      6.07 o 
  -1  22   3        0.39       -3.97      4.62 o 
   0  22   3        4.45        3.53      2.37 o 
   1  22   3      176.51      219.54      8.21 o 
   2  22   3       14.44       10.22      3.30 o 
   3  22   3       19.39       20.75      3.84 o 
  -3  23   3       26.82       23.29      4.01 o 
  -2  23   3       47.55       44.57      4.29 o 
  -1  23   3       25.86       22.43      2.90 o 
   0  23   3        0.90       -2.82      2.82 o 
   1  23   3       26.09       23.64      3.58 o 
   2  23   3        3.39        2.80      2.96 o 
 -12   0   4      110.05      137.59      9.75 o 
 -10   0   4        1.50        3.38      5.02 o 
  -8   0   4        0.84       -2.93      2.93 o 
  -6   0   4       68.62       63.07      4.80 o 
  -4   0   4     1423.82     1570.80     27.85 o 
  -2   0   4     4395.59     4232.71     73.15 o 
   0   0   4      835.80      834.35     15.72 o 
   2   0   4     1038.47     1055.05     33.40 o 
   4   0   4     1283.42     1535.97     28.22 o 
   6   0   4     1056.26     1133.17     21.16 o 
   8   0   4      503.84      454.34     17.20 o 
  10   0   4       17.91       20.35      4.87 o 
 -12   1   4        9.32        8.46      3.45 o 
 -11   1   4       44.88       48.81      3.79 o 
 -10   1   4       80.40       79.06      3.80 o 
  -9   1   4       56.84       53.77      3.16 o 
  -8   1   4     1208.08     1159.70     17.09 o 
  -7   1   4        8.90        4.81      1.14 o 
  -6   1   4       50.49       70.45      2.74 o 
  -5   1   4     3741.37     3830.16     40.63 o 
  -4   1   4       38.37       40.52      2.05 o 
  -3   1   4       87.00      138.27      2.88 o 
  -2   1   4      228.89      169.78      3.43 o 
  -1   1   4     4612.43     4509.64     47.22 o 
   0   1   4     2461.43     2600.92     32.83 o 
   1   1   4     2148.52     2037.02     25.85 o 
   2   1   4      870.43      969.34     14.76 o 
   3   1   4       52.87       58.26      2.20 o 
   4   1   4      816.66      925.08     13.55 o 
   5   1   4       62.80       55.61      3.03 o 
   6   1   4      905.97      873.89     15.00 o 
   7   1   4      158.11      140.89      5.68 o 
   8   1   4       99.45       94.34      5.45 o 
   9   1   4       48.66       56.16      4.35 o 
  10   1   4        0.00        0.57      2.84 o 
 -12   2   4       48.46       50.43      5.26 o 
 -11   2   4       16.03       18.99      3.73 o 
 -10   2   4      102.58      107.36      4.28 o 
  -9   2   4      153.58      144.43      4.71 o 
  -8   2   4      147.34      172.28      4.04 o 
  -7   2   4      443.61      454.13      6.08 o 
  -6   2   4      279.56      274.28      4.85 o 
  -5   2   4      353.55      458.05     11.80 o 
  -4   2   4      507.63      537.37      6.92 o 
  -3   2   4     2590.80     2688.96     33.14 o 
  -2   2   4      274.80      287.18      3.65 o 
  -1   2   4       26.90       18.05      0.52 o 
   0   2   4      515.87      493.04      5.67 o 
   1   2   4        2.94        4.88      0.56 o 
   2   2   4     3638.37     3755.57     46.55 o 
   3   2   4       53.56       48.60      2.31 o 
   4   2   4     1250.67     1381.91     17.89 o 
   5   2   4        6.44        6.97      3.30 o 
   6   2   4      273.61      276.48      5.77 o 
   7   2   4      209.62      191.13      4.77 o 
   8   2   4        3.04        7.30      2.53 o 
   9   2   4       52.68       51.30      3.95 o 
  10   2   4        6.20        9.76      3.10 o 
 -12   3   4        0.09       -2.37      2.75 o 
 -11   3   4       22.55       25.88      3.29 o 
 -10   3   4      171.85      172.74      8.62 o 
  -9   3   4        8.26        4.76      2.07 o 
  -8   3   4      308.55      316.01      8.05 o 
  -7   3   4      162.73      152.39      3.76 o 
  -6   3   4      481.46      501.21      6.40 o 
  -5   3   4      520.42      523.57      6.72 o 
  -4   3   4       11.85       11.77      1.52 o 
  -3   3   4      446.02      485.44     12.95 o 
  -2   3   4      167.50      169.48      2.39 o 
  -1   3   4     1051.38      849.06      8.74 o 
   0   3   4     1802.55     1653.37     17.64 o 
   1   3   4       63.33       95.27      1.76 o 
   2   3   4      287.24      306.89      5.69 o 
   3   3   4      315.38      299.19      4.54 o 
   4   3   4       13.84       15.15      1.09 o 
   5   3   4     1529.46     1549.21     20.15 o 
   6   3   4       48.37       42.52      2.23 o 
   7   3   4      153.56      153.94      4.79 o 
   8   3   4       37.61       31.36      2.59 o 
   9   3   4        2.56        1.28      2.61 o 
  10   3   4       26.89       25.70      6.74 o 
 -12   4   4        2.44        4.58      3.86 o 
 -11   4   4        9.26       14.62      4.87 o 
 -10   4   4        0.55       -0.83      3.44 o 
  -9   4   4      100.79      111.74      6.13 o 
  -8   4   4       84.36       74.14      3.12 o 
  -7   4   4      143.25      138.38      3.17 o 
  -6   4   4      199.16      212.38      3.42 o 
  -5   4   4      347.24      358.83      4.76 o 
  -4   4   4      322.61      236.57      3.42 o 
  -3   4   4      250.19      274.66      3.71 o 
  -2   4   4      569.27      576.94      6.63 o 
  -1   4   4      301.97      304.68      3.47 o 
   0   4   4     1160.47     1119.46     12.21 o 
   1   4   4        0.47        1.17      0.74 o 
   2   4   4      951.31     1054.61     15.21 o 
   3   4   4       21.05       29.94      1.41 o 
   4   4   4      136.03      120.60      4.27 o 
   5   4   4       72.27       70.60      3.23 o 
   6   4   4       38.29       30.15      2.32 o 
   7   4   4       30.44       30.22      3.15 o 
   8   4   4        1.54        2.22      2.01 o 
   9   4   4        2.22        4.33      2.69 o 
  10   4   4      159.27      162.82      9.75 o 
 -12   5   4       10.96       11.98      5.16 o 
 -11   5   4       67.34       63.34      4.22 o 
 -10   5   4        0.35       -1.82      1.82 o 
  -9   5   4       14.86       18.57      3.52 o 
  -8   5   4      357.37      374.88      6.35 o 
  -7   5   4       24.67       23.68      1.89 o 
  -6   5   4      534.23      581.04      7.82 o 
  -5   5   4       68.61       55.03      1.52 o 
  -4   5   4      148.47      125.29      2.27 o 
  -3   5   4      234.72      241.80      3.36 o 
  -2   5   4       87.73       70.81      1.34 o 
  -1   5   4     2486.47     2356.50     23.13 o 
   0   5   4     1027.97      935.69     10.38 o 
   1   5   4     4742.72     4831.95     58.47 o 
   2   5   4        1.14        1.63      0.80 o 
   3   5   4      395.12      456.41      8.35 o 
   4   5   4       28.97       24.13      1.63 o 
   5   5   4       84.53       80.51      3.57 o 
   6   5   4        0.90       -1.18      1.33 o 
   7   5   4       94.22       92.82      5.06 o 
   8   5   4      134.86      143.64      5.01 o 
   9   5   4       53.36       61.21      3.80 o 
  10   5   4        0.21       -2.87      3.73 o 
 -11   6   4       30.53       29.52      8.60 o 
 -10   6   4        7.82        8.24      2.12 o 
  -9   6   4       65.29       64.26      4.96 o 
  -8   6   4       20.20       20.27      2.52 o 
  -7   6   4      304.15      316.73      5.50 o 
  -6   6   4       63.32       55.09      2.11 o 
  -5   6   4      265.92      256.41      4.14 o 
  -4   6   4        9.36       13.69      1.02 o 
  -3   6   4      341.16      305.63      4.10 o 
  -2   6   4      969.65      974.10     10.06 o 
  -1   6   4     1999.89     2035.81     20.18 o 
   0   6   4     4932.01     5087.38     53.19 o 
   1   6   4      244.01      297.74      4.59 o 
   2   6   4       87.50       66.69      2.22 o 
   3   6   4      246.27      250.28      5.56 o 
   4   6   4       30.31       32.97      1.67 o 
   5   6   4        0.01       -1.05      1.05 o 
   6   6   4      220.41      216.04      5.84 o 
   7   6   4      118.12      129.96      4.68 o 
   8   6   4        0.42        0.14      2.73 o 
   9   6   4        1.84        2.43      3.73 o 
  10   6   4       11.22       12.61      4.59 o 
 -11   7   4        7.28        6.41      4.57 o 
 -10   7   4        7.22        6.12      3.49 o 
  -9   7   4      101.42       89.39      4.12 o 
  -8   7   4      848.19      782.47     12.54 o 
  -7   7   4        1.94        3.41      1.76 o 
  -6   7   4      783.61      762.70      9.83 o 
  -5   7   4      461.04      462.90      6.52 o 
  -4   7   4      853.21      881.64     10.19 o 
  -3   7   4     1404.24     1555.38     17.03 o 
  -2   7   4      482.19      472.34      5.39 o 
  -1   7   4      187.61      180.51      2.54 o 
   0   7   4     2069.10     2098.52     22.49 o 
   1   7   4      345.83      388.81      5.73 o 
   2   7   4      279.91      299.42      4.81 o 
   3   7   4      149.29      136.28      3.35 o 
   4   7   4      482.63      490.66      9.52 o 
   5   7   4       34.19       27.60      1.70 o 
   6   7   4      181.26      164.06      5.15 o 
   7   7   4       29.54       26.21      2.68 o 
   8   7   4       12.08        6.31      4.01 o 
   9   7   4        4.57        6.69      3.02 o 
  10   7   4        7.45        1.78      3.02 o 
 -11   8   4       57.38       65.90      4.46 o 
 -10   8   4      114.41      106.33      4.70 o 
  -9   8   4        3.87        4.26      4.31 o 
  -8   8   4       42.97       58.74      4.81 o 
  -7   8   4       42.65       49.42      3.63 o 
  -6   8   4      146.55      149.20      3.33 o 
  -5   8   4     1262.82     1235.43     16.64 o 
  -4   8   4        0.48       -0.26      0.91 o 
  -3   8   4      115.00       83.46      1.92 o 
  -2   8   4      344.63      406.15      4.81 o 
  -1   8   4      290.08      269.20      3.47 o 
   0   8   4        3.61        9.04      0.79 o 
   1   8   4       89.96       86.33      2.00 o 
   2   8   4       13.06        9.95      1.71 o 
   3   8   4       32.62       33.21      1.99 o 
   4   8   4        5.99        5.52      1.64 o 
   5   8   4      183.74      175.78      6.73 o 
   6   8   4        6.96        4.68      1.80 o 
   7   8   4       17.56       17.18      2.89 o 
   8   8   4       28.85       35.62      3.63 o 
   9   8   4        0.39       -0.86      4.30 o 
  10   8   4        2.51        0.23      3.44 o 
 -11   9   4        9.79       13.60      3.13 o 
 -10   9   4       62.60       70.29      5.36 o 
  -9   9   4       33.08       38.04      4.18 o 
  -8   9   4       24.45       22.14      2.90 o 
  -7   9   4      687.92      668.10     11.83 o 
  -6   9   4      592.49      607.51     10.09 o 
  -5   9   4      232.37      249.13      4.22 o 
  -4   9   4        2.66        2.68      1.43 o 
  -3   9   4      274.57      282.62      4.32 o 
  -2   9   4       33.60       49.93      1.50 o 
  -1   9   4     3561.58     3638.59     35.69 o 
   0   9   4     1901.96     1945.10     23.38 o 
   1   9   4       15.18       16.65      1.69 o 
   2   9   4      163.94      174.40      4.90 o 
   3   9   4       51.30       43.08      2.00 o 
   4   9   4      420.96      403.45      9.01 o 
   5   9   4       12.82        9.27      1.73 o 
   6   9   4      254.28      262.50     13.97 o 
   7   9   4      276.49      285.07      9.00 o 
   8   9   4       11.98       10.63      3.02 o 
   9   9   4       29.20       28.95      6.02 o 
 -11  10   4        0.06       -3.12      3.57 o 
 -10  10   4        5.61       -0.53      3.15 o 
  -9  10   4        2.16        0.45      2.69 o 
  -8  10   4       63.00       59.92      3.54 o 
  -7  10   4       63.67       65.38      7.45 o 
  -6  10   4       69.09       76.15      2.61 o 
  -5  10   4        8.82        6.37      1.48 o 
  -4  10   4      260.63      251.49      4.16 o 
  -3  10   4      231.36      210.48      3.60 o 
  -2  10   4       93.32      101.69      2.25 o 
  -1  10   4      220.29      239.55      3.96 o 
   0  10   4      365.98      451.87      5.90 o 
   1  10   4      326.52      369.67      5.46 o 
   2  10   4      217.76      211.98      4.17 o 
   3  10   4      385.68      391.98      6.51 o 
   4  10   4       22.56       14.56      1.65 o 
   5  10   4       96.81       97.41      3.95 o 
   6  10   4       47.28       42.18      8.89 o 
   7  10   4       46.37       54.56      4.26 o 
   8  10   4        8.01        8.22      3.10 o 
   9  10   4       37.00       42.58      4.24 o 
 -10  11   4       71.47       69.15      7.20 o 
  -9  11   4       10.92        9.36      2.64 o 
  -8  11   4        0.01       -3.19      3.19 o 
  -7  11   4        0.36        0.54      2.10 o 
  -6  11   4       13.95       14.28      2.01 o 
  -5  11   4      326.78      350.04      6.63 o 
  -4  11   4     1041.47     1082.38     15.88 o 
  -3  11   4        2.10       -0.62      1.45 o 
  -2  11   4        4.85        2.63      1.67 o 
  -1  11   4      243.56      238.59      4.07 o 
   0  11   4     1320.17     1378.41     17.09 o 
   1  11   4       71.00       82.16      2.44 o 
   2  11   4       52.59       49.36      2.41 o 
   3  11   4     1548.28     1544.12     24.11 o 
   4  11   4      154.23      144.97      4.90 o 
   5  11   4      522.03      506.82     13.17 o 
   6  11   4        4.40        0.14      2.27 o 
   7  11   4        5.14       -1.19      2.48 o 
   8  11   4        2.62       -2.75      2.75 o 
   9  11   4       49.87       70.19      5.55 o 
 -10  12   4        0.63       -2.64      2.64 o 
  -9  12   4       17.76       18.88      2.75 o 
  -8  12   4       16.20       15.85      2.81 o 
  -7  12   4      136.14      129.08      5.13 o 
  -6  12   4      144.48      120.39      4.39 o 
  -5  12   4       68.48       76.54      3.08 o 
  -4  12   4        3.62        3.80      1.48 o 
  -3  12   4       18.68       17.97      1.71 o 
  -2  12   4       41.35       48.73      1.92 o 
  -1  12   4       17.67       23.44      1.40 o 
   0  12   4      158.55      156.91      3.19 o 
   1  12   4      157.72      163.40      3.58 o 
   2  12   4        8.30        5.17      1.53 o 
   3  12   4       67.76       55.38      3.20 o 
   4  12   4       36.90       25.28      2.93 o 
   5  12   4       31.39       30.69      4.01 o 
   6  12   4        0.10       -1.90      1.90 o 
   7  12   4       16.86       22.26      3.30 o 
   8  12   4       14.20       13.88      3.30 o 
   9  12   4      102.26      133.95      6.97 o 
 -10  13   4       50.63       57.03      3.74 o 
  -9  13   4        0.69       -2.38      2.38 o 
  -8  13   4       11.37        6.11      2.62 o 
  -7  13   4        8.69        4.18      2.13 o 
  -6  13   4        4.94       -0.82      2.98 o 
  -5  13   4      657.05      628.88     10.49 o 
  -4  13   4      356.14      384.11      7.13 o 
  -3  13   4        6.66        6.60      1.59 o 
  -2  13   4      644.40      621.70      8.82 o 
  -1  13   4      131.44      113.32      2.81 o 
   0  13   4      212.36      223.37      4.04 o 
   1  13   4       11.32       10.52      1.74 o 
   2  13   4      187.18      195.45      6.14 o 
   3  13   4      182.99      184.22      5.35 o 
   4  13   4        0.42       -2.20      2.20 o 
   5  13   4      609.22      646.11     16.11 o 
   6  13   4       10.28       13.52      3.14 o 
   7  13   4      183.65      207.94      6.49 o 
   8  13   4       15.49       10.14      2.82 o 
 -10  14   4       71.00       89.58      4.51 o 
  -9  14   4        9.08        5.37      2.34 o 
  -8  14   4       14.55       11.63      3.14 o 
  -7  14   4       19.41       15.01      2.53 o 
  -6  14   4       19.30       13.54      2.90 o 
  -5  14   4       39.03       33.24      2.63 o 
  -4  14   4       63.68       58.59      3.08 o 
  -3  14   4      109.89      121.51      4.22 o 
  -2  14   4       49.83       59.85      2.95 o 
  -1  14   4       47.69       38.77      2.04 o 
   0  14   4       14.91       20.22      1.54 o 
   1  14   4      204.13      202.51      7.40 o 
   2  14   4      356.60      344.50     13.59 o 
   3  14   4      208.78      214.07      7.30 o 
   4  14   4       59.12       48.92      3.85 o 
   5  14   4      434.82      420.41     11.75 o 
   6  14   4       20.96       15.67      3.34 o 
   7  14   4       24.70       37.67      3.28 o 
   8  14   4        2.92        2.09      2.66 o 
  -9  15   4        9.80       12.07      3.00 o 
  -8  15   4       86.13       93.74      4.47 o 
  -7  15   4       12.77       10.84      2.37 o 
  -6  15   4       13.31       12.56      2.45 o 
  -5  15   4       30.46       18.95      2.41 o 
  -4  15   4      415.18      422.01      8.77 o 
  -3  15   4      100.75       89.85      3.52 o 
  -2  15   4        1.18        1.80      1.39 o 
  -1  15   4       86.74       77.36      2.68 o 
   0  15   4       43.84       46.16      2.52 o 
   1  15   4       29.80       31.18      3.80 o 
   2  15   4      529.15      502.47     10.85 o 
   3  15   4        2.59        0.54      2.44 o 
   4  15   4      184.01      176.47     10.18 o 
   5  15   4        1.87       -2.58      2.61 o 
   6  15   4       23.52       24.92      3.75 o 
   7  15   4       12.50        8.46      3.65 o 
   8  15   4        2.87       -0.05      2.83 o 
  -9  16   4        5.34        5.80      2.98 o 
  -8  16   4        1.05        4.89      2.64 o 
  -7  16   4        8.99        5.39      4.32 o 
  -6  16   4       10.39        3.61      3.10 o 
  -5  16   4        2.03        0.31      1.99 o 
  -4  16   4      148.09      148.26      4.73 o 
  -3  16   4       13.62       10.52      1.97 o 
  -2  16   4       24.78       19.78      1.85 o 
  -1  16   4      312.09      316.85      5.90 o 
   0  16   4        3.24        0.70      1.53 o 
   1  16   4       16.97       20.77      2.74 o 
   2  16   4      162.80      160.38      5.33 o 
   3  16   4      180.02      151.61      6.38 o 
   4  16   4       48.50       40.83      3.85 o 
   5  16   4        5.36        4.58      4.44 o 
   6  16   4        9.30        5.53      3.34 o 
   7  16   4        1.15        1.87      3.22 o 
  -8  17   4      109.12      126.73      5.75 o 
  -7  17   4        7.55        9.43      2.61 o 
  -6  17   4       15.52       10.89      2.53 o 
  -5  17   4       78.41       71.23      4.88 o 
  -4  17   4       78.65       82.15      3.84 o 
  -3  17   4        0.00       -1.76      1.76 o 
  -2  17   4      215.76      201.97      5.38 o 
  -1  17   4        3.23        0.36      2.79 o 
   0  17   4      290.62      295.40      6.46 o 
   1  17   4      350.12      375.67     13.68 o 
   2  17   4        3.47        2.00      3.30 o 
   3  17   4        8.54        8.84      2.93 o 
   4  17   4       88.05       89.62     10.03 o 
   5  17   4       24.67       19.19      3.87 o 
   6  17   4       31.14       27.44      4.15 o 
   7  17   4       18.92       20.02      4.04 o 
  -8  18   4        0.00       -1.01      2.66 o 
  -7  18   4        2.19        2.96      2.51 o 
  -6  18   4       17.68       13.07      4.14 o 
  -5  18   4       40.06       37.62      3.48 o 
  -4  18   4       77.23       79.60      6.54 o 
  -3  18   4       12.30       11.28      2.25 o 
  -2  18   4        9.43        6.03      3.11 o 
  -1  18   4        4.40        6.88      1.82 o 
   0  18   4        2.44        0.80      1.79 o 
   1  18   4      522.66      521.89     11.64 o 
   2  18   4       32.02       31.21      6.31 o 
   3  18   4        8.83       12.68      3.02 o 
   4  18   4       51.65       55.41      4.35 o 
   5  18   4       41.72       37.79      4.24 o 
   6  18   4       24.63       25.54      4.24 o 
  -7  19   4       24.11       20.72      3.11 o 
  -6  19   4        1.07       -1.38      2.24 o 
  -5  19   4        0.03       -3.04      3.04 o 
  -4  19   4        1.58        2.67      2.27 o 
  -3  19   4       14.44       13.01      2.85 o 
  -2  19   4        2.53        0.67      2.99 o 
  -1  19   4        1.63       -2.69      2.69 o 
   0  19   4        6.08        6.14      1.99 o 
   1  19   4        3.94        7.90      2.69 o 
   2  19   4      196.60      191.35      7.18 o 
   3  19   4        7.39        5.05      3.02 o 
   4  19   4       36.17       28.57      3.95 o 
   5  19   4        1.15       -3.02      3.02 o 
   6  19   4        0.10       -2.73      3.22 o 
  -6  20   4       13.06        6.44      3.07 o 
  -5  20   4        1.18       -0.23      2.31 o 
  -4  20   4       37.48       35.44      4.14 o 
  -3  20   4      131.26      137.03      5.65 o 
  -2  20   4        0.12       -0.08      2.88 o 
  -1  20   4        1.93        0.62      3.06 o 
   0  20   4       10.44        7.27      4.96 o 
   1  20   4       19.91       22.81      4.44 o 
   2  20   4       98.73      104.73      9.46 o 
   3  20   4        0.40       -2.78      2.93 o 
   4  20   4        1.88       -1.43      3.02 o 
   5  20   4       80.55       87.08      6.07 o 
  -5  21   4        8.06        8.69      2.93 o 
  -4  21   4       15.39       15.79      4.59 o 
  -3  21   4        8.71        5.60      5.98 o 
  -2  21   4        7.45        2.39      2.33 o 
  -1  21   4       16.96       17.26      3.04 o 
   0  21   4       29.92       36.50      3.84 o 
   1  21   4       22.10       18.35      5.02 o 
   2  21   4       75.32       77.65      5.22 o 
   3  21   4       92.76       88.39      5.75 o 
   4  21   4       34.77       24.49      5.45 o 
  -4  22   4        2.20        2.47      4.44 o 
  -3  22   4       28.60       33.65      3.79 o 
  -2  22   4        3.24       -1.28      2.65 o 
  -1  22   4       17.96       21.15      4.30 o 
   0  22   4      129.96      124.30      6.16 o 
   1  22   4        0.05       -1.22      2.82 o 
   2  22   4       73.05       77.91      5.55 o 
   3  22   4        1.20        0.13      3.10 o 
  -3  23   4        7.31        7.45      4.30 o 
  -2  23   4        9.89       12.33      3.87 o 
  -1  23   4       41.76       48.28      3.69 o 
   0  23   4       66.75       71.12      6.74 o 
   1  23   4        2.08       -0.83      3.10 o 
 -11   0   5        3.12        1.24      3.02 o 
  -9   0   5      253.10      214.45      7.91 o 
  -7   0   5     1338.22     1297.49     24.19 o 
  -5   0   5      204.06      172.75      5.53 o 
  -3   0   5      992.26      958.51     37.49 o 
  -1   0   5      671.00      820.67     19.78 o 
   1   0   5     1185.16     1160.73     18.35 o 
   3   0   5     2486.50     2546.52     89.27 o 
   5   0   5      287.44      292.08      8.73 o 
   7   0   5        3.34       -1.36      2.20 o 
   9   0   5       24.42       32.10      5.16 o 
 -12   1   5       11.32        8.74      3.65 o 
 -11   1   5       92.70       95.83      4.95 o 
 -10   1   5        2.01        1.84      2.69 o 
  -9   1   5       83.08       75.67      3.65 o 
  -8   1   5       99.65       96.90      3.69 o 
  -7   1   5      236.44      243.55      4.76 o 
  -6   1   5        0.63       -1.00      1.00 o 
  -5   1   5      102.22      102.73      3.05 o 
  -4   1   5       17.64       37.80      2.03 o 
  -3   1   5     1768.85     1998.01     24.92 o 
  -2   1   5     5364.61     5517.59     62.27 o 
  -1   1   5     2588.73     2619.19     27.73 o 
   0   1   5      357.34      346.39      5.71 o 
   1   1   5        7.85       10.68      1.27 o 
   2   1   5     2380.26     2356.14     25.76 o 
   3   1   5      325.25      360.43      9.75 o 
   4   1   5       43.74       43.63      1.86 o 
   5   1   5      488.05      492.09      9.18 o 
   6   1   5        6.23        5.30      1.61 o 
   7   1   5        3.76        0.15      1.91 o 
   8   1   5        0.11       -2.15      2.15 o 
   9   1   5       14.76       13.52      3.04 o 
  10   1   5        0.05        0.82      2.82 o 
 -12   2   5        2.19        6.62      4.33 o 
 -11   2   5        5.76        4.77      3.49 o 
 -10   2   5      125.19      123.60      4.65 o 
  -9   2   5      168.99      174.96      5.05 o 
  -8   2   5     1047.59     1007.39     15.21 o 
  -7   2   5        1.90       -0.96      1.34 o 
  -6   2   5      101.70      117.38      3.44 o 
  -5   2   5      135.68      163.13      4.53 o 
  -4   2   5     1248.49     1399.90     16.52 o 
  -3   2   5     1587.51     1533.06     19.43 o 
  -2   2   5       35.57       17.95      1.31 o 
  -1   2   5     5434.73     5369.78     56.25 o 
   0   2   5     3249.91     3316.57     37.69 o 
   1   2   5     1143.85     1267.41     16.52 o 
   2   2   5      210.41      237.35      3.37 o 
   3   2   5     1829.17     1768.34     22.51 o 
   4   2   5       12.72       18.09      1.48 o 
   5   2   5       12.20        8.44      1.11 o 
   6   2   5       13.33       10.41      1.45 o 
   7   2   5      155.25      132.48      4.87 o 
   8   2   5        2.29       -1.62      2.20 o 
   9   2   5       10.66        6.08      2.82 o 
  10   2   5        3.07        7.36      3.10 o 
 -12   3   5       18.85       26.71      3.51 o 
 -11   3   5        0.71       -0.54      2.61 o 
 -10   3   5        1.65       -0.38      2.86 o 
  -9   3   5      201.56      184.71      5.25 o 
  -8   3   5       29.59       25.16      2.13 o 
  -7   3   5       68.39       51.44      2.95 o 
  -6   3   5      399.65      389.90      5.26 o 
  -5   3   5      830.70      917.23     11.39 o 
  -4   3   5       14.37       11.73      1.15 o 
  -3   3   5      391.98      442.94      8.15 o 
  -2   3   5      424.88      544.08      6.81 o 
  -1   3   5      737.25      685.49      8.35 o 
   0   3   5      324.80      317.36      4.33 o 
   1   3   5        4.81        5.33      1.13 o 
   2   3   5      461.31      435.97      7.72 o 
   3   3   5      308.92      355.98      5.36 o 
   4   3   5      102.23       94.73      2.38 o 
   5   3   5      181.82      207.58      4.35 o 
   6   3   5       27.95       34.12      1.95 o 
   7   3   5       81.68       81.23      4.76 o 
   8   3   5        0.49       -2.20      2.20 o 
   9   3   5        5.81        4.74      2.89 o 
  10   3   5        0.38        1.40      5.59 o 
 -12   4   5       64.47       67.80      4.55 o 
 -11   4   5       19.59       15.07      3.07 o 
 -10   4   5        6.77        4.80      4.54 o 
  -9   4   5       17.94       11.64      2.54 o 
  -8   4   5      139.99      129.04      3.50 o 
  -7   4   5       74.47       89.13      2.87 o 
  -6   4   5        0.87        0.08      0.95 o 
  -5   4   5      384.61      397.72      5.19 o 
  -4   4   5        5.97        7.21      0.85 o 
  -3   4   5     3523.47     3574.36     37.72 o 
  -2   4   5      157.40      198.64      3.09 o 
  -1   4   5     2307.88     2330.42     24.73 o 
   0   4   5      107.22       79.57      1.61 o 
   1   4   5     1271.79     1260.03     15.21 o 
   2   4   5      859.39      823.78     12.22 o 
   3   4   5       50.39       37.75      3.38 o 
   4   4   5      122.62      122.37      2.73 o 
   5   4   5      201.66      198.02      3.84 o 
   6   4   5       49.44       45.13      4.89 o 
   7   4   5      369.57      384.68      8.85 o 
   8   4   5        3.80        1.46      2.41 o 
   9   4   5       53.64       60.75      4.76 o 
  10   4   5        4.28        2.29      4.01 o 
 -12   5   5        5.64        5.26      3.99 o 
 -11   5   5       41.61       38.18      3.61 o 
 -10   5   5        1.15       -2.10      3.13 o 
  -9   5   5       91.94       96.23      3.62 o 
  -8   5   5        4.23        3.00      2.50 o 
  -7   5   5      121.29      114.60      3.61 o 
  -6   5   5       11.59       10.39      1.27 o 
  -5   5   5      483.26      511.63      6.94 o 
  -4   5   5      731.90      776.43      9.17 o 
  -3   5   5      148.26      185.45      3.83 o 
  -2   5   5      290.43      256.95      3.22 o 
  -1   5   5     3202.04     3256.77     34.38 o 
   0   5   5      677.26      720.76      8.29 o 
   1   5   5      672.72      682.48      8.54 o 
   2   5   5      486.55      611.97      9.46 o 
   3   5   5     2115.07     2306.70     32.34 o 
   4   5   5       99.23      104.05      2.83 o 
   5   5   5       43.41       43.01      2.01 o 
   6   5   5      363.61      374.18      7.40 o 
   7   5   5       55.74       52.52      6.88 o 
   8   5   5        0.79        0.16      2.01 o 
   9   5   5        0.27        3.52      2.89 o 
  10   5   5       26.87       33.54      5.45 o 
 -11   6   5        3.29       -1.50      2.64 o 
 -10   6   5        5.32        0.72      2.47 o 
  -9   6   5       49.10       45.23      2.78 o 
  -8   6   5      118.65      120.93      8.17 o 
  -7   6   5       10.77        9.90      1.62 o 
  -6   6   5      388.61      415.68      6.46 o 
  -5   6   5      490.78      480.55      6.24 o 
  -4   6   5      123.06      119.56      2.37 o 
  -3   6   5       19.87       21.11      1.05 o 
  -2   6   5     1578.59     1514.15     15.29 o 
  -1   6   5     1813.62     1874.15     18.70 o 
   0   6   5      178.98      183.33      2.85 o 
   1   6   5       72.29       70.50      2.41 o 
   2   6   5      550.18      586.69      9.30 o 
   3   6   5     1230.81     1221.59     17.91 o 
   4   6   5      108.92      101.89      2.61 o 
   5   6   5       86.84       86.24      3.16 o 
   6   6   5       32.99       35.53      2.58 o 
   7   6   5       77.94       75.93      5.45 o 
   8   6   5       66.27       64.62      3.75 o 
   9   6   5        0.34       -1.15      3.44 o 
  10   6   5        7.46        8.03      4.59 o 
 -11   7   5       13.34       18.75      4.20 o 
 -10   7   5       35.85       38.52      3.77 o 
  -9   7   5       87.52       86.79      3.54 o 
  -8   7   5      282.65      308.41      6.47 o 
  -7   7   5     1125.30     1090.72     16.42 o 
  -6   7   5       29.23       24.21      1.82 o 
  -5   7   5      737.60      747.67      9.89 o 
  -4   7   5      189.25      188.48      3.13 o 
  -3   7   5     1571.33     1589.96     17.45 o 
  -2   7   5      130.66       99.46      1.85 o 
  -1   7   5       12.70       20.22      0.90 o 
   0   7   5      290.25      272.63      3.83 o 
   1   7   5      140.14      154.30      3.09 o 
   2   7   5      463.59      432.45      6.55 o 
   3   7   5      672.87      645.48     10.29 o 
   4   7   5       32.67       29.58      1.63 o 
   5   7   5      580.76      594.77      9.54 o 
   6   7   5      150.08      142.08      4.76 o 
   7   7   5      245.96      243.13      6.70 o 
   8   7   5        1.67        3.15      4.01 o 
   9   7   5      174.12      178.58     10.32 o 
 -11   8   5        1.54       -4.59      4.59 o 
 -10   8   5       14.72       16.42      2.85 o 
  -9   8   5       16.47       12.72      4.76 o 
  -8   8   5      273.84      292.55      7.47 o 
  -7   8   5      555.22      545.88      9.37 o 
  -6   8   5       40.70       37.96      2.71 o 
  -5   8   5        0.09       -1.13      1.13 o 
  -4   8   5      195.19      201.99      3.32 o 
  -3   8   5      221.22      240.47      3.65 o 
  -2   8   5      888.21      887.08      9.46 o 
  -1   8   5      453.59      491.44      5.65 o 
   0   8   5      189.75      196.43      3.14 o 
   1   8   5     2073.12     2113.27     26.44 o 
   2   8   5       93.66       88.20      2.47 o 
   3   8   5     1279.61     1244.35     18.44 o 
   4   8   5      328.42      314.03      6.67 o 
   5   8   5      309.85      325.27      6.06 o 
   6   8   5       71.31       69.81      3.86 o 
   7   8   5        4.06        6.64      2.35 o 
   8   8   5        0.08        0.00      2.61 o 
   9   8   5       16.12       10.38      3.22 o 
 -11   9   5       20.44       20.29      3.97 o 
 -10   9   5        7.14        1.72      2.53 o 
  -9   9   5        5.74        5.09      3.19 o 
  -8   9   5       73.49       71.00      3.32 o 
  -7   9   5      439.80      431.51      9.01 o 
  -6   9   5       55.97       44.11      2.16 o 
  -5   9   5        3.20        2.14      1.37 o 
  -4   9   5        0.55       -1.39      1.39 o 
  -3   9   5       20.47       18.06      1.18 o 
  -2   9   5      828.81      830.01      9.01 o 
  -1   9   5        0.32       -0.32      0.73 o 
   0   9   5      476.68      532.88      7.03 o 
   1   9   5      103.25       86.34      3.60 o 
   2   9   5      538.20      558.50      8.14 o 
   3   9   5      419.46      384.49      6.68 o 
   4   9   5      957.98      907.89     19.55 o 
   5   9   5       69.08       69.75      3.07 o 
   6   9   5      234.31      246.56      8.52 o 
   7   9   5       55.08       57.58      4.26 o 
   8   9   5        0.21       -2.61      2.61 o 
   9   9   5        0.93       -4.01      4.30 o 
 -11  10   5       17.09       11.75      3.15 o 
 -10  10   5        0.33       -0.35      3.58 o 
  -9  10   5        1.80       -0.87      2.34 o 
  -8  10   5        0.02        0.28      2.19 o 
  -7  10   5       32.86       26.57      3.12 o 
  -6  10   5       67.05       55.31      2.43 o 
  -5  10   5      127.26      129.31      3.26 o 
  -4  10   5       53.95       44.22      2.02 o 
  -3  10   5       11.52       10.30      1.25 o 
  -2  10   5     2857.70     3029.05     31.68 o 
  -1  10   5      617.02      625.38      7.47 o 
   0  10   5        9.59        7.10      1.66 o 
   1  10   5       26.52       38.22      1.62 o 
   2  10   5       51.49       58.15      2.50 o 
   3  10   5       59.40       48.97      2.52 o 
   4  10   5      148.70      148.31      5.89 o 
   5  10   5      557.89      531.16     19.49 o 
   6  10   5        0.12       -1.37      2.27 o 
   7  10   5        0.99       -2.20      2.20 o 
   8  10   5      130.34      150.63      8.17 o 
   9  10   5        0.01        0.29      4.30 o 
 -10  11   5        0.01       -2.70      2.75 o 
  -9  11   5       16.92       13.21      2.75 o 
  -8  11   5       38.54       45.96      3.12 o 
  -7  11   5      141.41      144.55      4.90 o 
  -6  11   5      481.38      529.76      9.25 o 
  -5  11   5      263.10      250.70      5.30 o 
  -4  11   5        6.16        2.19      1.17 o 
  -3  11   5      225.90      209.81      3.97 o 
  -2  11   5      781.15      781.68      9.76 o 
  -1  11   5      391.93      435.75      5.90 o 
   0  11   5      457.39      443.35      6.60 o 
   1  11   5      341.76      301.35      4.92 o 
   2  11   5      139.52      150.70      3.70 o 
   3  11   5       12.73       11.32      1.90 o 
   4  11   5        8.83        4.49      2.32 o 
   5  11   5      156.27      155.97      6.38 o 
   6  11   5        0.86       -4.73      4.73 o 
   7  11   5        7.73        5.90      2.75 o 
   8  11   5       64.91       77.36      5.46 o 
   9  11   5        5.47        4.79      3.30 o 
 -10  12   5       48.96       57.60      4.56 o 
  -9  12   5        1.66       -0.58      2.08 o 
  -8  12   5       16.66       15.60      5.17 o 
  -7  12   5      105.96      112.72      7.90 o 
  -6  12   5     1452.96     1425.63     22.91 o 
  -5  12   5        2.81       -0.77      3.64 o 
  -4  12   5        0.11       -1.64      1.64 o 
  -3  12   5      140.94      149.00      3.78 o 
  -2  12   5      155.76      173.78      3.56 o 
  -1  12   5       22.65       20.14      1.40 o 
   0  12   5       31.00       20.14      1.54 o 
   1  12   5      211.51      214.70      4.37 o 
   2  12   5      747.63      766.08     14.69 o 
   3  12   5       23.58       22.49      2.31 o 
   4  12   5      271.88      276.79      8.51 o 
   5  12   5        2.80        1.42      2.53 o 
   6  12   5       59.92       60.94      4.87 o 
   7  12   5       88.77       90.40      4.52 o 
   8  12   5       47.11       38.64      4.20 o 
 -10  13   5       45.27       48.99      3.52 o 
  -9  13   5       67.41       71.77      4.12 o 
  -8  13   5       10.60        8.52      5.77 o 
  -7  13   5       48.82       41.31      2.94 o 
  -6  13   5       72.23       73.62      5.57 o 
  -5  13   5      120.64      120.98      4.26 o 
  -4  13   5      279.63      277.22      6.27 o 
  -3  13   5      568.38      546.07      9.91 o 
  -2  13   5       43.66       44.35      2.11 o 
  -1  13   5      205.77      215.72      5.46 o 
   0  13   5      107.77       99.51      3.52 o 
   1  13   5       13.92       16.90      2.04 o 
   2  13   5      150.40      146.14      4.71 o 
   3  13   5       81.96       68.27      3.47 o 
   4  13   5       77.05       63.35      4.24 o 
   5  13   5       24.18       19.65      3.14 o 
   6  13   5        7.96       10.03      3.24 o 
   7  13   5       30.05       35.37      3.23 o 
   8  13   5        0.09        1.09      2.49 o 
 -10  14   5        3.94        2.11      4.27 o 
  -9  14   5        0.09       -2.65      2.65 o 
  -8  14   5        3.56       -0.21      2.94 o 
  -7  14   5       46.33       46.36      3.15 o 
  -6  14   5       76.47       77.21      3.72 o 
  -5  14   5      506.29      549.74     10.53 o 
  -4  14   5       62.88       52.01      3.22 o 
  -3  14   5      252.21      226.55      5.49 o 
  -2  14   5      401.09      384.70      6.68 o 
  -1  14   5      174.30      171.60      3.88 o 
   0  14   5      145.09      146.48      3.99 o 
   1  14   5      234.59      235.18      6.33 o 
   2  14   5      572.97      582.33     12.05 o 
   3  14   5       66.69       65.95      4.46 o 
   4  14   5        3.91        0.46      2.87 o 
   5  14   5        2.82        1.63      2.73 o 
   6  14   5       89.33       90.04      5.55 o 
   7  14   5        0.61       -2.89      2.89 o 
   8  14   5        0.59       -2.49      2.49 o 
  -9  15   5        4.72        4.08      2.81 o 
  -8  15   5       26.10       31.57      3.16 o 
  -7  15   5       37.29       41.58      4.72 o 
  -6  15   5        5.39        1.11      2.10 o 
  -5  15   5       69.39       70.75      3.59 o 
  -4  15   5        1.78       -0.03      1.81 o 
  -3  15   5       17.47       15.03      2.40 o 
  -2  15   5       74.50       71.12      3.21 o 
  -1  15   5      113.62      108.29      3.18 o 
   0  15   5       11.38       11.07      2.10 o 
   1  15   5      829.18      816.33     16.03 o 
   2  15   5      368.73      360.12     11.47 o 
   3  15   5        3.93       -1.79      2.41 o 
   4  15   5      149.92      151.75      6.38 o 
   5  15   5       63.13       66.37      4.85 o 
   6  15   5        4.03       -1.32      3.14 o 
   7  15   5       22.10       22.38      4.15 o 
  -9  16   5       12.72       17.76      3.20 o 
  -8  16   5       52.07       60.02      4.01 o 
  -7  16   5       35.06       40.15      3.29 o 
  -6  16   5        4.01       -1.46      2.06 o 
  -5  16   5       67.01       71.90      3.71 o 
  -4  16   5       42.82       38.82      3.97 o 
  -3  16   5       22.18       27.02      2.34 o 
  -2  16   5       54.98       52.39      2.80 o 
  -1  16   5       23.16       20.37      2.03 o 
   0  16   5       29.87       36.74      2.92 o 
   1  16   5       11.69        9.68      2.30 o 
   2  16   5       41.69       41.33      3.01 o 
   3  16   5       63.01       66.42      4.56 o 
   4  16   5        3.80        2.71      2.61 o 
   5  16   5       35.13       34.51      4.59 o 
   6  16   5       22.72       20.39      4.59 o 
   7  16   5       20.79       26.68      4.26 o 
  -8  17   5        2.76        2.25      2.76 o 
  -7  17   5        1.43       -0.07      2.32 o 
  -6  17   5        0.38        0.11      3.52 o 
  -5  17   5      168.51      173.91      5.50 o 
  -4  17   5       96.95       87.08      3.88 o 
  -3  17   5      152.07      162.46      4.93 o 
  -2  17   5       42.32       41.42      2.77 o 
  -1  17   5        1.80       -0.29      1.99 o 
   0  17   5        9.57        8.91      2.57 o 
   1  17   5       26.65       23.05      2.64 o 
   2  17   5      117.70      115.15      5.66 o 
   3  17   5      123.91      116.76      7.17 o 
   4  17   5      161.72      169.63      7.09 o 
   5  17   5       56.27       63.94      6.74 o 
   6  17   5       10.17       17.51      3.75 o 
  -8  18   5        0.71       -0.27      2.70 o 
  -7  18   5       10.74        7.98      2.68 o 
  -6  18   5        1.25       -0.58      2.44 o 
  -5  18   5      247.42      249.65      6.74 o 
  -4  18   5       37.97       42.06      3.08 o 
  -3  18   5       75.62       79.95      5.54 o 
  -2  18   5       20.83       20.88      3.52 o 
  -1  18   5      112.44      122.10      4.12 o 
   0  18   5       41.79       32.88      4.10 o 
   1  18   5       10.82       11.72      2.38 o 
   2  18   5       36.79       40.95      5.73 o 
   3  18   5       25.57       31.48      3.75 o 
   4  18   5       34.50       44.01      4.26 o 
   5  18   5       37.78       36.58      4.24 o 
   6  18   5       97.93       97.48      6.27 o 
  -7  19   5       37.40       42.61      3.71 o 
  -6  19   5        2.25        3.17      2.41 o 
  -5  19   5       19.27       24.05      2.85 o 
  -4  19   5       82.78       86.64      6.68 o 
  -3  19   5        0.01       -1.21      3.39 o 
  -2  19   5        2.49        0.47      2.25 o 
  -1  19   5       12.96       10.46      2.77 o 
   0  19   5        0.73       -2.22      2.22 o 
   1  19   5        1.09       -0.04      2.41 o 
   2  19   5        0.61       -2.58      5.73 o 
   3  19   5       50.67       48.39      7.88 o 
   4  19   5       21.58       19.13      3.71 o 
   5  19   5        6.05        1.20      3.22 o 
  -6  20   5       47.66       53.00      3.91 o 
  -5  20   5       13.90       15.13      2.75 o 
  -4  20   5        4.81        3.67      3.53 o 
  -3  20   5        4.62        2.08      2.58 o 
  -2  20   5       49.06       48.35      3.14 o 
  -1  20   5       94.52      108.06      4.19 o 
   0  20   5       34.61       29.70      3.21 o 
   1  20   5      153.70      163.86      6.77 o 
   2  20   5       19.56       20.68      3.63 o 
   3  20   5       34.78       28.76      6.88 o 
   4  20   5        9.74       14.91      4.59 o 
  -5  21   5        9.14        6.46      2.75 o 
  -4  21   5        1.39        1.91      2.89 o 
  -3  21   5       17.78       13.47      3.78 o 
  -2  21   5        8.02        4.96      2.81 o 
  -1  21   5       29.81       27.15      2.78 o 
   0  21   5        5.48        7.28      6.59 o 
   1  21   5      136.44      143.29      6.57 o 
   2  21   5        0.07       -2.75      2.75 o 
   3  21   5       26.85       24.81      3.79 o 
  -4  22   5       25.21       40.34      4.12 o 
  -3  22   5        0.19        0.56      2.81 o 
  -2  22   5        7.72        7.51      3.60 o 
  -1  22   5        4.69        3.28      3.48 o 
   0  22   5       40.16       44.16      4.33 o 
   1  22   5       44.13       43.60      5.02 o 
   2  22   5        1.54        0.16      4.59 o 
  -1  23   5        1.61       -1.82      3.10 o 
   0  23   5       15.44       16.34      4.87 o 
 -12   0   6      133.51      118.10      9.75 o 
 -10   0   6      269.69      279.16     15.48 o 
  -8   0   6      514.16      486.78     15.91 o 
  -6   0   6      236.20      277.69      7.52 o 
  -4   0   6      602.98      655.36     11.25 o 
  -2   0   6        3.54       -0.73      0.82 o 
   0   0   6    19199.17    19056.19    288.89 o 
   2   0   6       78.53      105.92      2.63 o 
   4   0   6        6.16        7.69      2.00 o 
   6   0   6     1017.30      995.45     25.51 o 
   8   0   6        2.66        2.29      3.15 o 
 -12   1   6       14.12       15.74      4.05 o 
 -11   1   6       48.26       59.79      4.16 o 
 -10   1   6        0.20       -1.80      2.18 o 
  -9   1   6        1.07       -1.97      1.97 o 
  -8   1   6       32.03       23.77      2.32 o 
  -7   1   6      156.77      129.99      3.47 o 
  -6   1   6      103.06      105.27      2.89 o 
  -5   1   6        0.11        0.50      0.90 o 
  -4   1   6       26.24       25.05      4.49 o 
  -3   1   6      961.64      942.45     11.58 o 
  -2   1   6        2.46        5.35      0.72 o 
  -1   1   6       85.30       93.62      1.73 o 
   0   1   6      497.90      448.38     10.71 o 
   1   1   6      678.16      687.34      9.28 o 
   2   1   6       68.25       45.03      1.52 o 
   3   1   6       98.50       86.03      2.11 o 
   4   1   6      175.80      165.75      3.69 o 
   5   1   6      146.45      152.56      4.59 o 
   6   1   6      204.54      188.67      5.18 o 
   7   1   6       97.97       97.71      3.87 o 
   8   1   6        0.13       -2.03      2.32 o 
   9   1   6        0.04       -0.86      2.64 o 
 -12   2   6        1.38       -1.23      2.90 o 
 -11   2   6       23.71       21.24      3.93 o 
 -10   2   6       94.18       85.64      4.04 o 
  -9   2   6        6.11        3.90      2.23 o 
  -8   2   6       39.51       35.59      2.56 o 
  -7   2   6      590.86      577.02      8.62 o 
  -6   2   6       49.92       48.94      2.05 o 
  -5   2   6       54.15       65.49      2.09 o 
  -4   2   6     2244.78     2188.37     27.47 o 
  -3   2   6     1515.07     1598.37     20.31 o 
  -2   2   6        0.21        0.99      0.71 o 
  -1   2   6       63.76       84.31      1.61 o 
   0   2   6      851.38      777.03      9.49 o 
   1   2   6      943.92      981.18     13.13 o 
   2   2   6      291.25      260.90      3.85 o 
   3   2   6      192.40      187.31      3.80 o 
   4   2   6      927.99      974.99     21.22 o 
   5   2   6      236.67      262.29      8.61 o 
   6   2   6      346.53      350.25      7.51 o 
   7   2   6        3.60        3.71      1.82 o 
   8   2   6       27.06       26.11      3.44 o 
   9   2   6        4.26        4.37      2.82 o 
 -12   3   6        6.85        6.03      3.38 o 
 -11   3   6       26.62       24.07      4.39 o 
 -10   3   6       44.05       38.92      3.51 o 
  -9   3   6       23.19       17.90      2.43 o 
  -8   3   6      145.46      131.34      6.00 o 
  -7   3   6      532.63      508.18      8.68 o 
  -6   3   6      108.30      108.88      2.92 o 
  -5   3   6       66.18       71.34      2.15 o 
  -4   3   6     1298.87     1495.81     19.21 o 
  -3   3   6     1142.38     1222.03     13.47 o 
  -2   3   6       10.80       14.42      1.41 o 
  -1   3   6      722.06      771.17      8.83 o 
   0   3   6      345.64      429.42      5.70 o 
   1   3   6      621.63      688.41      9.60 o 
   2   3   6      891.52      907.14     14.12 o 
   3   3   6      693.11      666.19      9.21 o 
   4   3   6     1031.00     1076.53     14.34 o 
   5   3   6      498.80      513.18      9.54 o 
   6   3   6       75.01       69.87      3.37 o 
   7   3   6      112.61      104.51      5.17 o 
   8   3   6       12.11       19.85      5.73 o 
   9   3   6        0.33        4.05      2.89 o 
 -12   4   6       44.58       58.57      4.36 o 
 -11   4   6       33.16       34.90      3.68 o 
 -10   4   6       16.29       13.48      2.99 o 
  -9   4   6       35.11       40.39      3.03 o 
  -8   4   6      269.99      266.62      5.88 o 
  -7   4   6       46.77       40.48      2.05 o 
  -6   4   6       35.96       26.50      1.56 o 
  -5   4   6       68.23       71.95      2.36 o 
  -4   4   6      485.88      430.09      6.10 o 
  -3   4   6      247.17      280.74      4.45 o 
  -2   4   6      226.04      276.28      3.60 o 
  -1   4   6        7.73       11.17      0.92 o 
   0   4   6     2438.99     2248.89     26.02 o 
   1   4   6     1431.78     1458.20     19.21 o 
   2   4   6     2601.58     2606.06     36.28 o 
   3   4   6      101.00       83.35      2.45 o 
   4   4   6      360.87      346.86      5.56 o 
   5   4   6      574.44      589.21      9.49 o 
   6   4   6        2.41        0.81      1.60 o 
   7   4   6        3.26        0.91      2.41 o 
   8   4   6       26.20       24.05      3.43 o 
   9   4   6        0.99        0.20      2.75 o 
 -12   5   6        6.75       -0.80      2.94 o 
 -11   5   6        0.08       -0.74      2.75 o 
 -10   5   6       20.62       18.57      3.14 o 
  -9   5   6        3.15       -1.52      2.31 o 
  -8   5   6      505.50      526.01      8.17 o 
  -7   5   6      135.53      126.13      3.39 o 
  -6   5   6        1.14       -1.05      1.10 o 
  -5   5   6       40.89       35.57      1.65 o 
  -4   5   6     1260.19     1208.40     13.58 o 
  -3   5   6        0.08       -0.77      0.77 o 
  -2   5   6     1686.54     1703.09     17.07 o 
  -1   5   6     1007.33     1066.86     11.92 o 
   0   5   6      233.36      258.25      3.86 o 
   1   5   6       15.85       10.70      0.88 o 
   2   5   6        6.80        3.32      1.79 o 
   3   5   6      783.50      799.27     10.98 o 
   4   5   6       18.26       14.18      1.59 o 
   5   5   6      542.88      508.35      8.54 o 
   6   5   6        6.01        3.13      1.97 o 
   7   5   6       16.09       15.33      2.89 o 
   8   5   6       61.46       63.62      5.09 o 
   9   5   6       62.98       72.23      5.51 o 
 -11   6   6        1.21       -2.55      2.55 o 
 -10   6   6        7.59        4.38      2.68 o 
  -9   6   6        0.15        0.23      2.73 o 
  -8   6   6      245.60      238.87      5.47 o 
  -7   6   6      170.42      171.03      4.75 o 
  -6   6   6       16.50       12.32      1.63 o 
  -5   6   6       70.44       64.56      1.94 o 
  -4   6   6       22.30       15.38      1.06 o 
  -3   6   6      177.69      178.21      2.93 o 
  -2   6   6      158.81      124.91      2.05 o 
  -1   6   6      190.22      190.19      2.96 o 
   0   6   6      303.32      243.45      3.54 o 
   1   6   6      793.93      731.02      9.29 o 
   2   6   6       55.86       54.34      2.30 o 
   3   6   6      106.81      128.62      3.41 o 
   4   6   6     1238.56     1255.68     16.77 o 
   5   6   6      840.84      880.98     13.49 o 
   6   6   6      109.07      102.50      4.22 o 
   7   6   6       61.54       74.33      5.09 o 
   8   6   6      118.91      143.28      6.81 o 
   9   6   6        4.30        0.57      3.73 o 
 -11   7   6        2.19       -1.37      2.64 o 
 -10   7   6        0.06       -2.49      2.49 o 
  -9   7   6      147.41      157.05      4.58 o 
  -8   7   6      251.21      279.32     19.12 o 
  -7   7   6       88.05      103.59      5.99 o 
  -6   7   6      101.22      104.09      3.49 o 
  -5   7   6       16.15       23.15      1.32 o 
  -4   7   6      206.74      192.17      3.40 o 
  -3   7   6     3450.34     3475.97     36.92 o 
  -2   7   6       87.44       64.48      1.56 o 
  -1   7   6       55.51       48.72      1.58 o 
   0   7   6       92.49       98.99      2.12 o 
   1   7   6        1.66        0.99      0.92 o 
   2   7   6      358.25      341.04      5.53 o 
   3   7   6       92.90       87.17      3.72 o 
   4   7   6      162.36      150.96      4.02 o 
   5   7   6      123.47      131.62      3.58 o 
   6   7   6      107.83      117.43      4.63 o 
   7   7   6       14.10       13.53      2.49 o 
   8   7   6      184.34      199.28      9.03 o 
   9   7   6        1.14        4.01      4.01 o 
 -11   8   6       89.33      118.71      7.26 o 
 -10   8   6        0.02       -3.06      3.06 o 
  -9   8   6       51.49       54.09      3.52 o 
  -8   8   6      136.20      136.86      4.46 o 
  -7   8   6       85.33       82.88      4.10 o 
  -6   8   6        5.07        5.96      1.46 o 
  -5   8   6      533.49      518.69      7.14 o 
  -4   8   6      445.90      463.32      6.45 o 
  -3   8   6      255.01      269.08      4.24 o 
  -2   8   6     1216.46     1207.54     12.59 o 
  -1   8   6     1050.53      996.08     11.44 o 
   0   8   6       22.10       34.93      1.39 o 
   1   8   6      589.53      559.96      8.17 o 
   2   8   6        5.36        3.95      1.15 o 
   3   8   6       38.60       36.61      1.85 o 
   4   8   6        0.11       -1.45      1.45 o 
   5   8   6        5.73        3.73      1.45 o 
   6   8   6        5.75        2.52      2.13 o 
   7   8   6        2.62        2.72      2.33 o 
   8   8   6        2.87        3.15      4.30 o 
   9   8   6        0.41        0.29      3.73 o 
 -11   9   6       19.91       17.21      7.45 o 
 -10   9   6        0.10       -2.41      2.41 o 
  -9   9   6        0.28       -2.32      2.32 o 
  -8   9   6       16.91        7.65      2.26 o 
  -7   9   6       12.76        5.24      3.65 o 
  -6   9   6      166.94      161.68      4.42 o 
  -5   9   6      311.17      319.56      5.49 o 
  -4   9   6        4.83        0.77      1.06 o 
  -3   9   6        2.02        3.58      1.03 o 
  -2   9   6       46.99       37.82      1.42 o 
  -1   9   6      121.00      107.37      2.60 o 
   0   9   6      604.72      664.68      8.61 o 
   1   9   6      873.59      936.92     12.73 o 
   2   9   6      297.26      304.53      5.30 o 
   3   9   6      210.45      220.73      4.43 o 
   4   9   6        0.64       -1.62      1.62 o 
   5   9   6      103.98       96.00      4.64 o 
   6   9   6      146.86      145.62      5.19 o 
   7   9   6       48.93       52.12      8.74 o 
   8   9   6       43.34       46.45      4.24 o 
   9   9   6       27.70       26.37      5.16 o 
 -11  10   6        4.47        0.66      4.87 o 
 -10  10   6       61.78       67.56      5.29 o 
  -9  10   6        2.59       -0.91      3.61 o 
  -8  10   6       14.77       11.05      1.99 o 
  -7  10   6      361.59      382.71      7.18 o 
  -6  10   6       90.46       71.78      3.03 o 
  -5  10   6       14.07       10.89      1.56 o 
  -4  10   6      163.52      161.76      3.25 o 
  -3  10   6      776.25      790.55     10.07 o 
  -2  10   6      141.80      138.71      2.64 o 
  -1  10   6      151.66      177.69      3.02 o 
   0  10   6      183.25      185.36      3.44 o 
   1  10   6     1050.84     1036.30     13.99 o 
   2  10   6      396.95      406.72      6.61 o 
   3  10   6      214.70      205.48      4.67 o 
   4  10   6       33.17       30.31      2.65 o 
   5  10   6      235.09      217.02      8.04 o 
   6  10   6        9.55        7.23      2.72 o 
   7  10   6        0.55       -2.48      2.48 o 
   8  10   6       81.64       98.94      5.87 o 
 -10  11   6       24.06       21.02      4.26 o 
  -9  11   6       14.28       13.25      2.67 o 
  -8  11   6       14.43       10.24      3.00 o 
  -7  11   6      228.27      234.94      6.12 o 
  -6  11   6       23.17       25.00      2.27 o 
  -5  11   6      164.93      145.71      4.23 o 
  -4  11   6       15.66       15.59      2.64 o 
  -3  11   6       32.39       30.18      1.52 o 
  -2  11   6       68.28       71.76      2.00 o 
  -1  11   6       49.46       53.71      1.78 o 
   0  11   6      179.86      161.12      3.21 o 
   1  11   6       33.80       25.61      1.81 o 
   2  11   6       34.82       37.65      2.09 o 
   3  11   6      416.18      409.22      8.68 o 
   4  11   6       50.33       50.82      6.33 o 
   5  11   6       29.52       25.92      5.73 o 
   6  11   6        7.59        6.02      4.30 o 
   7  11   6        1.04        1.02      2.75 o 
   8  11   6        3.50        6.30      3.22 o 
 -10  12   6       13.93        6.26      2.68 o 
  -9  12   6       22.34       24.92      4.68 o 
  -8  12   6       11.23        7.64      2.42 o 
  -7  12   6       21.55       23.05      2.55 o 
  -6  12   6      312.23      320.95      7.27 o 
  -5  12   6       25.61       29.74      3.04 o 
  -4  12   6        7.84        2.07      1.31 o 
  -3  12   6        1.71        0.77      1.00 o 
  -2  12   6      742.03      777.20     11.31 o 
  -1  12   6     1013.29      935.42     13.18 o 
   0  12   6       41.92       35.63      1.93 o 
   1  12   6      133.53      119.24      3.66 o 
   2  12   6       61.98       54.94      3.14 o 
   3  12   6        1.31       -1.52      2.11 o 
   4  12   6        9.42        8.46      2.64 o 
   5  12   6      180.48      206.70     12.76 o 
   6  12   6      159.15      160.50      7.09 o 
   7  12   6       17.97       19.49      2.82 o 
   8  12   6        0.99       -1.30      3.02 o 
 -10  13   6       45.83       67.71      5.99 o 
  -9  13   6        1.18        1.33      4.26 o 
  -8  13   6        0.64        0.61      2.22 o 
  -7  13   6       39.00       49.41      3.20 o 
  -6  13   6       92.32       90.97      3.89 o 
  -5  13   6        0.08       -1.81      1.81 o 
  -4  13   6       12.65       13.24      1.96 o 
  -3  13   6      111.69      115.45      3.19 o 
  -2  13   6      245.08      241.99      4.75 o 
  -1  13   6       78.97       69.45      2.47 o 
   0  13   6      166.70      162.98      4.21 o 
   1  13   6        4.69        2.21      1.60 o 
   2  13   6      166.62      178.44      6.93 o 
   3  13   6       15.70       13.66      2.19 o 
   4  13   6        0.01        1.30      2.41 o 
   5  13   6       26.14       25.90      4.44 o 
   6  13   6       41.62       33.86      3.95 o 
   7  13   6        9.76        8.49      3.54 o 
  -9  14   6        9.96       11.68      2.95 o 
  -8  14   6        0.80       -2.13      2.32 o 
  -7  14   6        9.27        7.28      2.77 o 
  -6  14   6       12.63       14.76      2.44 o 
  -5  14   6      191.93      197.75      5.49 o 
  -4  14   6      362.03      360.33      7.61 o 
  -3  14   6       15.12       13.54      1.65 o 
  -2  14   6        2.85        1.90      1.30 o 
  -1  14   6        0.69        1.83      1.29 o 
   0  14   6        5.45        5.29      1.74 o 
   1  14   6      102.25       97.18      4.08 o 
   2  14   6      141.88      122.65      4.87 o 
   3  14   6       33.76       30.22      3.58 o 
   4  14   6      119.60      117.79      8.03 o 
   5  14   6       47.90       50.50      8.89 o 
   6  14   6       25.11       24.78      3.95 o 
   7  14   6       18.90       20.39      3.95 o 
  -9  15   6       65.55       87.15      6.34 o 
  -8  15   6        1.09       -2.98      2.98 o 
  -7  15   6       24.48       17.47      3.97 o 
  -6  15   6      149.38      160.16      7.03 o 
  -5  15   6        3.12        3.87      2.06 o 
  -4  15   6       42.90       38.30      2.69 o 
  -3  15   6       13.15       10.70      1.69 o 
  -2  15   6        9.89        2.68      1.38 o 
  -1  15   6      208.32      220.72      4.65 o 
   0  15   6       42.10       36.39      2.87 o 
   1  15   6        2.67       -1.51      1.94 o 
   2  15   6      104.91       97.80      4.22 o 
   3  15   6        0.01       -0.47      2.32 o 
   4  15   6       17.15       18.85      3.34 o 
   5  15   6       50.24       45.56      5.59 o 
   6  15   6       49.79       59.20      8.74 o 
   7  15   6       28.19       35.20      4.45 o 
  -9  16   6       44.16       59.34      9.17 o 
  -8  16   6       27.50       28.85      3.30 o 
  -7  16   6       47.59       52.11      3.43 o 
  -6  16   6        2.85        1.60      2.14 o 
  -5  16   6      532.97      540.72     12.99 o 
  -4  16   6      170.09      165.96      5.04 o 
  -3  16   6      251.00      245.34      6.62 o 
  -2  16   6      107.79      111.40      4.37 o 
  -1  16   6      796.42      788.44     17.75 o 
   0  16   6      103.54       96.73      4.43 o 
   1  16   6        0.87       -1.81      1.81 o 
   2  16   6       29.33       25.49      3.10 o 
   3  16   6        7.98        4.92      2.73 o 
   4  16   6        1.10        3.66      2.93 o 
   5  16   6        0.25       -1.75      2.82 o 
   6  16   6        1.40       -2.79      3.73 o 
  -8  17   6       16.83       27.50      4.73 o 
  -7  17   6       11.73       15.22      3.12 o 
  -6  17   6      114.18      116.12      4.80 o 
  -5  17   6      174.49      191.09      7.41 o 
  -4  17   6        0.13       -1.89      1.89 o 
  -3  17   6        0.36       -2.69      2.69 o 
  -2  17   6       55.58       48.05      2.59 o 
  -1  17   6       50.62       39.71      2.62 o 
   0  17   6        3.95        0.07      2.25 o 
   1  17   6       64.72       67.16      3.79 o 
   2  17   6        1.66        0.73      2.61 o 
   3  17   6       69.29       70.88      4.81 o 
   4  17   6        8.94       10.80      3.34 o 
   5  17   6        4.98        5.67      3.22 o 
   6  17   6       18.85       19.98      4.04 o 
  -7  18   6       35.63       50.31      3.80 o 
  -6  18   6       43.18       44.55      3.47 o 
  -5  18   6       48.93       46.76      6.71 o 
  -4  18   6        0.26       -1.77      4.47 o 
  -3  18   6       24.64       31.12      2.70 o 
  -2  18   6        0.03       -0.92      1.68 o 
  -1  18   6       22.45       26.29      3.57 o 
   0  18   6        2.00        0.62      2.14 o 
   1  18   6       57.24       48.32      3.52 o 
   2  18   6       10.49        8.77      6.02 o 
   3  18   6        4.69        2.68      3.02 o 
   4  18   6       10.08       16.43      3.43 o 
   5  18   6       17.26       14.27      4.59 o 
  -7  19   6        7.36       -1.00      6.74 o 
  -6  19   6        0.06       -2.08      2.32 o 
  -5  19   6        2.25        1.07      2.90 o 
  -4  19   6       51.34       56.94      3.54 o 
  -3  19   6        6.72        3.46      2.49 o 
  -2  19   6      158.40      168.77      5.11 o 
  -1  19   6       91.71       89.89      4.76 o 
   0  19   6        0.12       -2.59      2.59 o 
   1  19   6       25.78       26.26      3.43 o 
   2  19   6        0.09       -2.72      2.72 o 
   3  19   6       18.66       10.45      3.30 o 
   4  19   6       10.72        7.45      3.43 o 
  -6  20   6        3.77       -1.94      3.58 o 
  -5  20   6        2.52        0.56      2.50 o 
  -4  20   6        6.87        7.35      4.89 o 
  -3  20   6        4.28        3.60      3.27 o 
  -2  20   6       15.60       14.67      2.37 o 
  -1  20   6        2.71        2.76      2.93 o 
   0  20   6       21.59       25.94      3.30 o 
   1  20   6      155.24      178.06      7.29 o 
   2  20   6      102.55      113.86      6.16 o 
   3  20   6        0.47       -2.89      2.89 o 
   4  20   6        0.01       -0.86      4.01 o 
  -5  21   6       60.70       78.39      5.30 o 
  -4  21   6       21.78       23.06      3.58 o 
  -3  21   6       43.69       42.77      7.96 o 
  -2  21   6        4.13        1.58      2.28 o 
  -1  21   6      173.78      184.38      6.83 o 
   0  21   6       16.47       14.62      3.51 o 
   1  21   6        0.01       -1.40      2.65 o 
   2  21   6       93.32       88.34      9.46 o 
  -3  22   6       31.53       35.40      4.20 o 
  -2  22   6        1.53       -2.24      2.24 o 
  -1  22   6        9.03        1.03      5.10 o 
   0  22   6        0.01       -2.81      2.81 o 
   1  22   6        8.53        4.39      3.17 o 
 -11   0   7       57.79       59.42      8.17 o 
  -9   0   7       89.28       68.51      5.07 o 
  -7   0   7      821.51      791.26     15.82 o 
  -5   0   7       99.04       90.47      3.72 o 
  -3   0   7        6.23        0.00      3.15 o 
  -1   0   7      367.25      385.69      8.05 o 
   1   0   7     1375.31     1291.78     20.71 o 
   3   0   7        2.94        1.19      1.39 o 
   5   0   7     3099.87     2885.05     64.14 o 
   7   0   7        6.84        0.75      2.54 o 
   9   0   7        5.05        3.15      4.30 o 
 -12   1   7        2.84       -1.22      7.88 o 
 -11   1   7        8.58        6.14      3.03 o 
 -10   1   7       14.86       13.71      2.58 o 
  -9   1   7       37.18       32.11      2.86 o 
  -8   1   7        1.69       -1.80      1.80 o 
  -7   1   7        0.11       -1.38      1.38 o 
  -6   1   7      230.99      242.26      4.57 o 
  -5   1   7       74.88       62.45      2.29 o 
  -4   1   7       22.60       23.19      1.44 o 
  -3   1   7     1500.61     1690.72     20.00 o 
  -2   1   7      118.89      110.99      2.55 o 
  -1   1   7     2510.12     2615.27     30.03 o 
   0   1   7      418.49      355.51      5.55 o 
   1   1   7       51.79       51.78      2.44 o 
   2   1   7       44.29       43.46      1.47 o 
   3   1   7      344.87      343.59      6.02 o 
   4   1   7     1730.70     1732.97     27.81 o 
   5   1   7       25.59       25.13      3.83 o 
   6   1   7      186.38      191.32      5.26 o 
   7   1   7      152.63      140.09      4.65 o 
   8   1   7       61.13       59.59      4.56 o 
   9   1   7       18.23       17.32      3.45 o 
 -12   2   7       52.16       58.96      4.55 o 
 -11   2   7        2.49       -0.76      3.81 o 
 -10   2   7       24.87       26.10      2.83 o 
  -9   2   7      203.03      211.72      6.91 o 
  -8   2   7       73.88       65.74      3.11 o 
  -7   2   7        6.35        6.22      1.52 o 
  -6   2   7      340.02      329.31      5.58 o 
  -5   2   7      330.37      341.64      5.54 o 
  -4   2   7      435.28      457.33      6.45 o 
  -3   2   7      245.23      244.10      9.74 o 
  -2   2   7        1.47        3.03      0.93 o 
  -1   2   7     1091.38     1176.87     21.24 o 
   0   2   7      340.88      365.18      5.03 o 
   1   2   7      460.75      454.09      6.78 o 
   2   2   7       14.38       21.25      1.18 o 
   3   2   7     1611.50     1557.14     25.32 o 
   4   2   7      342.48      333.48     10.80 o 
   5   2   7       49.23       56.50      4.72 o 
   6   2   7        9.02        7.98      1.87 o 
   7   2   7       73.62       82.79      4.33 o 
   8   2   7        7.30       18.93      3.44 o 
   9   2   7        2.55        7.22      3.14 o 
 -12   3   7        0.23       -2.32      6.01 o 
 -11   3   7        0.62       -2.65      2.75 o 
 -10   3   7       36.95       32.99      4.46 o 
  -9   3   7      204.13      190.52      5.54 o 
  -8   3   7      134.85      126.88      4.16 o 
  -7   3   7       86.42       77.30      3.40 o 
  -6   3   7       86.51       94.28      2.90 o 
  -5   3   7       46.87       50.85      2.53 o 
  -4   3   7      400.66      396.64      6.20 o 
  -3   3   7      118.40      123.15      2.99 o 
  -2   3   7     1925.22     1993.85     23.76 o 
  -1   3   7      251.75      272.18      4.31 o 
   0   3   7      157.82      141.09      2.59 o 
   1   3   7       91.30      117.53      2.70 o 
   2   3   7     1734.63     1642.48     26.36 o 
   3   3   7      348.40      331.40      5.91 o 
   4   3   7      299.96      284.48      7.53 o 
   5   3   7       21.10       21.68      2.03 o 
   6   3   7       30.29       30.70      2.43 o 
   7   3   7       74.08       76.58      4.25 o 
   8   3   7      103.21      113.82     11.75 o 
   9   3   7       50.89       65.16      4.96 o 
 -11   4   7       41.52       45.59      3.99 o 
 -10   4   7        5.64        1.24      2.72 o 
  -9   4   7       61.61       52.80      3.04 o 
  -8   4   7       76.90       74.01      3.31 o 
  -7   4   7      138.95      137.44      4.21 o 
  -6   4   7      221.72      212.86      4.31 o 
  -5   4   7      283.90      274.81      5.31 o 
  -4   4   7      142.22      125.00      2.54 o 
  -3   4   7     1132.45     1101.65     13.28 o 
  -2   4   7      424.95      511.13      7.18 o 
  -1   4   7       18.01       29.25      1.22 o 
   0   4   7      519.94      551.85      7.23 o 
   1   4   7      175.20      177.00      3.45 o 
   2   4   7        3.34        2.33      1.33 o 
   3   4   7        6.99        4.15      0.97 o 
   4   4   7       38.50       34.58      1.95 o 
   5   4   7       63.82       62.14      3.84 o 
   6   4   7       51.58       52.30      3.14 o 
   7   4   7       22.03       28.06      3.58 o 
   8   4   7      106.06      132.17     12.18 o 
   9   4   7       14.12       13.41      3.37 o 
 -11   5   7       62.99       67.96      4.60 o 
 -10   5   7       55.76       69.45      4.51 o 
  -9   5   7       58.73       66.90      3.82 o 
  -8   5   7       23.89       23.33      2.45 o 
  -7   5   7       29.53       25.96      3.46 o 
  -6   5   7      150.99      139.04      3.77 o 
  -5   5   7        1.48        1.26      1.20 o 
  -4   5   7      665.01      652.42      9.75 o 
  -3   5   7      613.94      616.81     10.39 o 
  -2   5   7      597.01      562.98      7.42 o 
  -1   5   7      350.45      298.69      4.44 o 
   0   5   7     1399.34     1410.16     16.92 o 
   1   5   7      113.46      107.30      2.43 o 
   2   5   7      378.23      389.58      7.88 o 
   3   5   7      154.95      143.53      4.26 o 
   4   5   7        4.48        5.36      1.19 o 
   5   5   7      160.23      158.24      4.67 o 
   6   5   7      152.98      157.38      7.50 o 
   7   5   7       28.49       26.95      3.30 o 
   8   5   7      127.99      129.25      6.45 o 
   9   5   7        0.07        2.22      2.96 o 
 -11   6   7        0.73       -1.27      2.79 o 
 -10   6   7       21.27       20.88      3.32 o 
  -9   6   7      102.50      114.05      4.92 o 
  -8   6   7      478.53      523.18     10.62 o 
  -7   6   7      273.88      278.79      6.68 o 
  -6   6   7      610.42      597.96      9.64 o 
  -5   6   7      179.04      192.86      3.49 o 
  -4   6   7        0.19        2.10      1.73 o 
  -3   6   7       20.57       15.16      0.97 o 
  -2   6   7      139.02      145.85      2.74 o 
  -1   6   7      137.11      123.22      2.31 o 
   0   6   7       50.97       51.32      1.67 o 
   1   6   7      193.99      196.87      3.21 o 
   2   6   7      386.38      364.15      6.58 o 
   3   6   7      127.75      145.88      3.87 o 
   4   6   7      369.83      348.44      7.34 o 
   5   6   7      369.30      397.09      7.19 o 
   6   6   7      415.62      435.25     11.94 o 
   7   6   7      128.39      148.65      6.53 o 
   8   6   7       13.06       13.41      3.37 o 
   9   6   7       22.77       20.93      5.16 o 
 -11   7   7        1.96       -4.07      4.07 o 
 -10   7   7        0.01        0.31      4.01 o 
  -9   7   7        5.60        1.64      2.55 o 
  -8   7   7       55.53       71.23      4.63 o 
  -7   7   7       27.56       24.25      2.37 o 
  -6   7   7      202.40      212.30      4.64 o 
  -5   7   7      216.12      255.64      4.73 o 
  -4   7   7       67.93       69.37      2.05 o 
  -3   7   7      134.55      139.81      2.72 o 
  -2   7   7        9.13       17.27      1.31 o 
  -1   7   7       48.82       48.96      1.68 o 
   0   7   7        6.67        4.08      0.94 o 
   1   7   7      202.07      189.09      3.73 o 
   2   7   7       18.48       10.05      1.29 o 
   3   7   7      672.93      641.91     10.56 o 
   4   7   7       61.96       54.34      2.71 o 
   5   7   7       32.54       35.50      2.16 o 
   6   7   7       35.89       39.37      2.92 o 
   7   7   7       48.00       64.78      7.45 o 
   8   7   7       16.64       11.99      3.29 o 
 -11   8   7       13.10        9.90      4.33 o 
 -10   8   7      142.44      149.94      5.58 o 
  -9   8   7        0.21       -3.33      3.33 o 
  -8   8   7        0.50       -2.78      2.78 o 
  -7   8   7      497.38      490.24      9.90 o 
  -6   8   7        3.63        1.69      1.61 o 
  -5   8   7      128.04      132.80      3.73 o 
  -4   8   7      207.16      216.92      3.78 o 
  -3   8   7      292.09      252.24      4.08 o 
  -2   8   7     1209.18     1144.94     12.70 o 
  -1   8   7       13.91       11.52      1.14 o 
   0   8   7       10.30        9.41      1.08 o 
   1   8   7        0.28        0.58      1.06 o 
   2   8   7      474.41      454.79      7.12 o 
   3   8   7        1.35       -0.84      1.23 o 
   4   8   7       68.52       70.90      3.05 o 
   5   8   7      219.97      225.96      8.04 o 
   6   8   7       93.36       97.32      4.46 o 
   7   8   7        0.63       -1.72      2.86 o 
   8   8   7       11.43       14.05      4.30 o 
 -11   9   7       49.17       58.73     10.61 o 
 -10   9   7       11.62       11.27      3.48 o 
  -9   9   7        9.63       11.56      3.32 o 
  -8   9   7        5.42        1.91      2.17 o 
  -7   9   7       75.66       76.34      3.21 o 
  -6   9   7       46.14       44.15      2.45 o 
  -5   9   7        2.47        3.96      1.54 o 
  -4   9   7        1.45       -0.59      1.09 o 
  -3   9   7        0.67       -0.08      1.39 o 
  -2   9   7      339.78      339.59      4.66 o 
  -1   9   7      309.29      284.85      4.53 o 
   0   9   7      129.53      119.75      2.73 o 
   1   9   7      217.40      217.28      4.28 o 
   2   9   7       39.74       47.77      2.20 o 
   3   9   7      392.42      404.32      7.31 o 
   4   9   7        2.49       -1.13      1.36 o 
   5   9   7        0.93       -0.34      2.81 o 
   6   9   7        0.00       -2.03      2.03 o 
   7   9   7        0.26       -2.56      2.61 o 
 -10  10   7       18.41       12.60      5.14 o 
  -9  10   7        9.19        9.85      3.27 o 
  -8  10   7      191.41      205.92      5.95 o 
  -7  10   7       10.83       10.84      1.93 o 
  -6  10   7        0.78       -1.35      1.64 o 
  -5  10   7      973.26      980.78     14.43 o 
  -4  10   7      551.66      543.15      8.03 o 
  -3  10   7       29.25       25.62      1.49 o 
  -2  10   7       25.21       28.31      1.37 o 
  -1  10   7       59.19       56.68      1.97 o 
   0  10   7        0.06       -0.97      0.97 o 
   1  10   7        0.10       -0.08      1.19 o 
   2  10   7      312.01      304.22      5.50 o 
   3  10   7      357.42      331.12      6.40 o 
   4  10   7      112.23      110.61      4.00 o 
   5  10   7        3.67       -0.26      2.27 o 
   6  10   7        0.07       -0.57      4.01 o 
   7  10   7       90.48       90.84     10.03 o 
   8  10   7        4.92        9.17      4.59 o 
 -10  11   7       17.87       14.11     10.03 o 
  -9  11   7        2.23       -1.77      4.94 o 
  -8  11   7       52.22       53.56      4.12 o 
  -7  11   7        5.98        6.33      1.81 o 
  -6  11   7       57.41       49.78      2.60 o 
  -5  11   7        3.24        2.92      1.90 o 
  -4  11   7       24.52       31.94      3.33 o 
  -3  11   7       52.08       48.55      1.87 o 
  -2  11   7      276.62      276.37      4.37 o 
  -1  11   7      237.22      219.48      4.23 o 
   0  11   7       17.97       13.19      1.38 o 
   1  11   7        3.76       -0.79      1.30 o 
   2  11   7       15.84       14.29      1.71 o 
   3  11   7        2.12        1.29      1.63 o 
   4  11   7      110.37      113.89      7.48 o 
   5  11   7      163.31      156.12      9.89 o 
   6  11   7       71.57       74.53      5.17 o 
   7  11   7        2.79        1.22      3.01 o 
 -10  12   7        8.31       17.49      6.88 o 
  -9  12   7        0.14       -1.63      5.72 o 
  -8  12   7       26.58       33.92      3.75 o 
  -7  12   7        9.71       11.88      2.56 o 
  -6  12   7      216.30      222.21      5.10 o 
  -5  12   7        0.00       -1.48      1.48 o 
  -4  12   7       58.04       52.97      2.48 o 
  -3  12   7      514.89      521.73      7.11 o 
  -2  12   7      146.67      143.68      3.03 o 
  -1  12   7      285.35      285.99      5.08 o 
   0  12   7        0.64       -1.13      1.13 o 
   1  12   7        6.14        5.05      1.65 o 
   2  12   7       37.63       30.49      2.21 o 
   3  12   7        0.08       -1.60      1.60 o 
   4  12   7       18.57       16.46      3.02 o 
   5  12   7        2.82        1.15      2.84 o 
   6  12   7        5.34        5.04      4.16 o 
   7  12   7        2.45        1.64      3.14 o 
 -10  13   7       17.91       18.87      4.34 o 
  -9  13   7       37.20       34.95      9.06 o 
  -8  13   7        4.06        3.59      5.78 o 
  -7  13   7        5.44        2.57      3.38 o 
  -6  13   7       18.61       24.93      2.53 o 
  -5  13   7      281.82      292.35      6.66 o 
  -4  13   7       35.40       37.15      4.48 o 
  -3  13   7      257.84      253.12      5.01 o 
  -2  13   7       69.18       60.14      2.44 o 
  -1  13   7       30.19       26.01      2.07 o 
   0  13   7        5.59        1.69      1.43 o 
   1  13   7        0.03       -1.17      1.60 o 
   2  13   7        8.60       10.26      2.08 o 
   3  13   7       27.18       22.85      2.52 o 
   4  13   7        0.08        0.29      2.64 o 
   5  13   7        0.41       -2.73      2.73 o 
   6  13   7        0.17        1.47      2.93 o 
   7  13   7        1.10       -2.58      3.24 o 
  -9  14   7       16.12        8.67      3.77 o 
  -8  14   7       10.99        7.38      4.10 o 
  -7  14   7       41.99       42.52      4.06 o 
  -6  14   7       40.00       50.01      4.03 o 
  -5  14   7       12.32       12.94      2.73 o 
  -4  14   7       59.86       53.77      2.93 o 
  -3  14   7       24.86       26.88      1.97 o 
  -2  14   7       76.51       92.82      4.52 o 
  -1  14   7      239.89      228.58      6.63 o 
   0  14   7        0.05       -0.97      1.70 o 
   1  14   7       15.19       10.21      2.14 o 
   2  14   7       31.65       30.29      2.66 o 
   3  14   7       71.46       66.37      4.53 o 
   4  14   7      297.59      296.33     22.65 o 
   5  14   7        6.25        1.15      3.15 o 
   6  14   7      114.53      110.79      6.28 o 
  -9  15   7        0.76       -3.50      3.50 o 
  -8  15   7        8.04        7.59      3.65 o 
  -7  15   7        3.83        0.88      4.25 o 
  -6  15   7       74.76       81.94      5.13 o 
  -5  15   7        3.39        4.26      1.99 o 
  -4  15   7       28.65       27.94      2.42 o 
  -3  15   7        0.32        0.05      1.77 o 
  -2  15   7       85.27       94.18      3.17 o 
  -1  15   7       28.73       31.61      2.96 o 
   0  15   7        4.03        1.08      2.01 o 
   1  15   7        6.66        5.37      2.06 o 
   2  15   7       71.36       62.10      3.63 o 
   3  15   7        0.48       -2.53      2.53 o 
   4  15   7       27.59       28.60      3.75 o 
   5  15   7       14.04       10.17      3.34 o 
   6  15   7        0.53       -0.29      3.24 o 
  -8  16   7        4.61        0.84      3.50 o 
  -7  16   7       13.96       11.94      6.37 o 
  -6  16   7       41.29       49.25      7.08 o 
  -5  16   7        1.33       -1.74      3.25 o 
  -4  16   7       33.16       35.43      2.74 o 
  -3  16   7      176.27      184.34      4.51 o 
  -2  16   7      109.39      112.94      3.53 o 
  -1  16   7      101.77      108.84      4.77 o 
   0  16   7        5.49        1.99      2.18 o 
   1  16   7      103.61      103.12      4.50 o 
   2  16   7      126.85      120.40      8.31 o 
   3  16   7       71.58       76.32      7.60 o 
   4  16   7       16.18       13.65      3.43 o 
   5  16   7        6.71        6.31      3.73 o 
   6  16   7       12.49       12.47      3.85 o 
  -8  17   7        0.48        0.04      3.58 o 
  -7  17   7       56.49       61.24      9.60 o 
  -6  17   7       10.75        7.38      3.63 o 
  -5  17   7        1.36        2.44      3.04 o 
  -4  17   7       45.86       43.52      4.92 o 
  -3  17   7       37.74       32.13      3.15 o 
  -2  17   7      157.09      153.84      4.60 o 
  -1  17   7      287.60      289.36      7.90 o 
   0  17   7       30.84       40.58      4.97 o 
   1  17   7        4.11        4.73      2.22 o 
   2  17   7       14.64       12.13      2.89 o 
   3  17   7       33.15       30.37      3.71 o 
   4  17   7       17.19       20.11      4.01 o 
   5  17   7       44.65       46.62      4.66 o 
  -7  18   7       35.43       38.75      4.82 o 
  -6  18   7        9.67        7.23      3.58 o 
  -5  18   7       39.86       44.04      5.18 o 
  -4  18   7        1.55       -3.28      3.28 o 
  -3  18   7      129.52      139.55      5.61 o 
  -2  18   7      114.69      117.17      4.23 o 
  -1  18   7        0.31        1.26      2.30 o 
   0  18   7       16.67       12.18      2.67 o 
   1  18   7       50.54       44.50      4.59 o 
   2  18   7      106.40      102.98      9.60 o 
   3  18   7        0.79       -0.24      2.89 o 
   4  18   7       18.83       21.66      3.71 o 
  -6  19   7       17.17       14.76      3.98 o 
  -5  19   7        0.01       -1.46      3.22 o 
  -4  19   7        0.06       -3.33      5.85 o 
  -3  19   7        3.26        0.42      4.44 o 
  -2  19   7        2.33        0.33      1.98 o 
  -1  19   7        1.37       -0.82      2.37 o 
   0  19   7       36.98       38.28      3.41 o 
   1  19   7        2.84        1.86      2.60 o 
   2  19   7        3.60        4.76      3.10 o 
   3  19   7       69.95       74.65      5.57 o 
   4  19   7        0.17        1.77      7.74 o 
  -5  20   7      183.18      210.08      8.77 o 
  -4  20   7        3.93       -3.73      4.59 o 
  -3  20   7       30.22       28.04      5.30 o 
  -2  20   7        5.63        8.54      2.81 o 
  -1  20   7        0.18       -1.25      2.40 o 
   0  20   7        3.82       -1.03      2.55 o 
   1  20   7       13.83       18.89      3.51 o 
   2  20   7       16.06       16.76      3.71 o 
   3  20   7       14.83       24.27      4.04 o 
  -4  21   7       13.27       -3.44      4.87 o 
  -3  21   7        2.82       -4.59      4.59 o 
  -2  21   7        2.00       -2.84      2.90 o 
  -1  21   7       22.51       25.20      3.45 o 
   0  21   7      110.07      120.60      9.46 o 
   1  21   7       13.63       11.82      5.45 o 
 -12   0   8       14.37        6.59      5.73 o 
 -10   0   8        1.28        1.62      3.34 o 
  -8   0   8       33.59       19.89      3.84 o 
  -6   0   8      263.45      259.65      6.99 o 
  -4   0   8      403.59      401.95      8.76 o 
  -2   0   8      417.99      381.76      8.22 o 
   0   0   8      407.06      418.31      8.85 o 
   2   0   8      203.90      177.41      4.22 o 
   4   0   8        8.49        9.36      2.69 o 
   6   0   8        0.84       -0.45      3.15 o 
   8   0   8       62.17       73.96      7.17 o 
 -12   1   8       48.18       54.30      5.37 o 
 -11   1   8        0.00       -2.27      2.27 o 
 -10   1   8       18.77       20.34      2.79 o 
  -9   1   8       31.98       22.90      2.86 o 
  -8   1   8      292.75      299.11      6.28 o 
  -7   1   8       16.82       17.33      1.89 o 
  -6   1   8       19.50       11.71      1.57 o 
  -5   1   8      102.96       88.20      2.71 o 
  -4   1   8      161.21      161.95      3.40 o 
  -3   1   8     1551.94     1576.54     18.92 o 
  -2   1   8      278.27      341.68      6.09 o 
  -1   1   8      443.22      458.80      6.09 o 
   0   1   8      288.69      345.38      5.60 o 
   1   1   8     1368.83     1332.55     17.54 o 
   2   1   8        0.20       -0.84      0.84 o 
   3   1   8       57.03       59.32      2.84 o 
   4   1   8     1260.88     1182.66     19.84 o 
   5   1   8        3.07       -1.53      1.53 o 
   6   1   8       10.39       10.15      1.99 o 
   7   1   8        0.68       -1.80      1.80 o 
   8   1   8        1.84        4.15      2.73 o 
 -11   2   8        0.00       -2.75      2.75 o 
 -10   2   8       32.95       34.31      3.12 o 
  -9   2   8       18.56       18.10      2.71 o 
  -8   2   8        4.54       -1.57      2.11 o 
  -7   2   8      247.21      246.51      4.97 o 
  -6   2   8      160.30      153.49      3.69 o 
  -5   2   8      296.23      297.77      5.13 o 
  -4   2   8        1.47        4.32      1.26 o 
  -3   2   8       85.00       76.45      3.41 o 
  -2   2   8        0.11        4.09      1.44 o 
  -1   2   8        8.03        4.31      0.68 o 
   0   2   8       54.00       75.35      1.91 o 
   1   2   8        8.79        5.89      1.26 o 
   2   2   8      249.47      214.43      4.31 o 
   3   2   8      232.33      220.39      4.58 o 
   4   2   8        0.91       -1.48      1.48 o 
   5   2   8       78.22       75.25      3.60 o 
   6   2   8       75.25       60.52      3.36 o 
   7   2   8       19.63       18.33      2.61 o 
   8   2   8        5.97        7.84      2.82 o 
 -11   3   8        9.81        7.31      3.14 o 
 -10   3   8       18.62       16.14      3.30 o 
  -9   3   8        4.36        4.48      2.30 o 
  -8   3   8        0.78       -1.83      1.83 o 
  -7   3   8      657.34      641.75     10.52 o 
  -6   3   8       14.86        9.65      1.58 o 
  -5   3   8       17.09       15.01      1.86 o 
  -4   3   8        1.71        5.50      1.35 o 
  -3   3   8      262.01      265.93      4.90 o 
  -2   3   8        7.43        5.69      1.03 o 
  -1   3   8        0.39        1.04      0.65 o 
   0   3   8      338.61      323.73      4.79 o 
   1   3   8       22.17       22.36      1.45 o 
   2   3   8        6.00        2.52      0.80 o 
   3   3   8        0.97       -1.37      1.37 o 
   4   3   8        3.63        0.62      1.46 o 
   5   3   8      652.01      678.26     19.90 o 
   6   3   8       20.86       21.98      2.28 o 
   7   3   8       67.65       63.23      4.06 o 
   8   3   8        0.26        0.13      2.72 o 
 -11   4   8       68.12       76.48      5.66 o 
 -10   4   8        4.17        3.09      2.87 o 
  -9   4   8       31.53       25.72      2.61 o 
  -8   4   8        6.87        4.39      2.77 o 
  -7   4   8       17.47       19.23      2.24 o 
  -6   4   8       12.05       10.61      1.89 o 
  -5   4   8       95.05       86.43      3.05 o 
  -4   4   8      746.57      704.59     12.49 o 
  -3   4   8       13.28       16.04      2.19 o 
  -2   4   8      451.83      409.97      5.44 o 
  -1   4   8      160.81      139.35      2.72 o 
   0   4   8      340.18      319.89      5.55 o 
   1   4   8        2.91        3.39      0.98 o 
   2   4   8      387.38      371.96      7.66 o 
   3   4   8      165.59      151.65      3.73 o 
   4   4   8       27.04       16.78      2.40 o 
   5   4   8      451.13      487.52     12.41 o 
   6   4   8       39.18       41.25      2.83 o 
   7   4   8        6.93        4.79      2.79 o 
   8   4   8       26.26       30.62      3.84 o 
 -11   5   8        0.10        0.53      3.01 o 
 -10   5   8       10.44       10.22      3.12 o 
  -9   5   8       50.01       47.02      3.53 o 
  -8   5   8       20.55       22.68      2.41 o 
  -7   5   8        6.44        8.10      2.32 o 
  -6   5   8      173.36      171.06      4.42 o 
  -5   5   8      451.90      436.64      8.83 o 
  -4   5   8       27.65       21.77      1.93 o 
  -3   5   8        7.14        6.82      1.49 o 
  -2   5   8       45.16       39.16      1.63 o 
  -1   5   8       21.30       23.33      1.25 o 
   0   5   8      196.14      196.57      3.53 o 
   1   5   8     1048.29      955.55     12.00 o 
   2   5   8      274.78      242.45      6.41 o 
   3   5   8       31.87       30.04      2.62 o 
   4   5   8       61.69       61.43      3.12 o 
   5   5   8      706.89      697.08     16.74 o 
   6   5   8      148.46      129.51      5.76 o 
   7   5   8        4.19        8.07      2.89 o 
   8   5   8       58.59       75.69      9.75 o 
 -11   6   8        1.00       -2.17      2.94 o 
 -10   6   8       59.92       57.54      4.36 o 
  -9   6   8       94.06       79.94      4.51 o 
  -8   6   8       18.95       18.25      2.61 o 
  -7   6   8       25.44       24.01      2.64 o 
  -6   6   8      410.88      408.03     10.29 o 
  -5   6   8      545.39      556.34      9.14 o 
  -4   6   8       85.60       98.69      2.87 o 
  -3   6   8      502.37      527.44      7.98 o 
  -2   6   8       61.69       57.68      1.75 o 
  -1   6   8     1070.92     1032.36     12.56 o 
   0   6   8       60.09       55.02      2.59 o 
   1   6   8       13.60       13.95      1.42 o 
   2   6   8        0.97       -1.00      1.00 o 
   3   6   8       59.83       42.68      2.22 o 
   4   6   8      129.30      144.58      5.51 o 
   5   6   8       49.28       47.86      2.89 o 
   6   6   8       97.51      109.20      6.81 o 
   7   6   8        0.70        1.39      2.87 o 
   8   6   8        1.31        0.41      3.08 o 
 -11   7   8       20.55       24.97      4.87 o 
 -10   7   8       94.72       99.80      5.00 o 
  -9   7   8        0.85       -2.53      2.53 o 
  -8   7   8       28.42       26.53      3.89 o 
  -7   7   8      252.87      247.26      9.42 o 
  -6   7   8      966.10      970.76     19.84 o 
  -5   7   8      103.15      102.32      3.40 o 
  -4   7   8        2.66        2.50      1.32 o 
  -3   7   8      937.98      935.15     13.03 o 
  -2   7   8       32.37       29.27      1.48 o 
  -1   7   8      213.21      211.75      3.66 o 
   0   7   8       96.40       86.39      2.51 o 
   1   7   8      770.91      735.05     10.35 o 
   2   7   8        5.69        3.72      1.26 o 
   3   7   8      273.33      256.38      5.48 o 
   4   7   8       81.03       66.22      3.27 o 
   5   7   8       13.82       14.90      2.82 o 
   6   7   8        0.56       -0.07      3.01 o 
   7   7   8        0.05        1.45      2.69 o 
   8   7   8       38.34       56.81      7.17 o 
 -11   8   8        6.32        8.05      3.32 o 
 -10   8   8        0.05       -3.10      3.10 o 
  -9   8   8       37.14       43.87      4.93 o 
  -8   8   8        0.60       -2.72      2.72 o 
  -7   8   8       23.56       26.38      2.59 o 
  -6   8   8        1.22        3.74      3.85 o 
  -5   8   8      603.72      635.35     10.45 o 
  -4   8   8       98.96       96.40      4.23 o 
  -3   8   8       70.03       71.85      3.48 o 
  -2   8   8      894.99      895.02     11.28 o 
  -1   8   8     1031.15      981.14     12.23 o 
   0   8   8      311.37      310.73      5.33 o 
   1   8   8       32.23       30.11      1.73 o 
   2   8   8      215.23      212.95      4.33 o 
   3   8   8      305.56      284.16      5.32 o 
   4   8   8       35.61       32.70      2.59 o 
   5   8   8        1.34        3.27      5.30 o 
   6   8   8        0.21        1.43      2.86 o 
   7   8   8      106.97      131.29     11.18 o 
   8   8   8       45.41       42.14      5.73 o 
 -11   9   8       26.63       30.02      5.26 o 
 -10   9   8      169.72      206.93      7.98 o 
  -9   9   8      131.60      148.67      7.05 o 
  -8   9   8       38.42       41.34      4.09 o 
  -7   9   8       47.44       44.17      3.12 o 
  -6   9   8      213.59      199.98      5.67 o 
  -5   9   8     1543.47     1520.24     24.76 o 
  -4   9   8      223.19      213.25      6.10 o 
  -3   9   8      598.70      592.48      9.83 o 
  -2   9   8        0.62       -0.42      1.05 o 
  -1   9   8       68.09       59.53      2.06 o 
   0   9   8        2.95        3.21      1.32 o 
   1   9   8        0.11        0.30      1.19 o 
   2   9   8      135.97      127.45      3.44 o 
   3   9   8       43.36       40.89      2.39 o 
   4   9   8        0.03       -1.24      1.62 o 
   5   9   8       21.26       23.32      3.71 o 
   6   9   8      440.00      504.22     21.21 o 
   7   9   8       35.38       38.41      5.45 o 
 -10  10   8       17.79       19.27      9.03 o 
  -9  10   8        5.47        1.86      4.15 o 
  -8  10   8       76.40       90.04      4.28 o 
  -7  10   8       45.68       55.15      3.39 o 
  -6  10   8        0.15       -2.02      2.02 o 
  -5  10   8      443.58      427.26      8.91 o 
  -4  10   8      459.98      419.45      7.77 o 
  -3  10   8       74.37       73.74      3.02 o 
  -2  10   8       90.36       91.15      2.73 o 
  -1  10   8        2.34        3.00      1.20 o 
   0  10   8       30.82       28.63      1.88 o 
   1  10   8        7.37        6.10      1.52 o 
   2  10   8       58.71       61.49      2.77 o 
   3  10   8        5.36        3.44      1.71 o 
   4  10   8       25.81       27.84      2.32 o 
   5  10   8      176.42      175.46      6.08 o 
   6  10   8       28.16       38.98      7.17 o 
   7  10   8        3.62        2.87      4.01 o 
 -10  11   8        0.50        2.87      6.31 o 
  -9  11   8       27.33       37.95      6.10 o 
  -8  11   8        1.70       -0.97      2.23 o 
  -7  11   8       35.95       33.40      2.93 o 
  -6  11   8       31.86       38.22      2.96 o 
  -5  11   8       26.77       25.36      2.63 o 
  -4  11   8      209.40      211.03      5.06 o 
  -3  11   8      204.75      199.10      4.19 o 
  -2  11   8       46.34       41.98      2.04 o 
  -1  11   8        1.89       -1.59      1.59 o 
   0  11   8      228.80      230.87      4.97 o 
   1  11   8      156.15      141.76      4.00 o 
   2  11   8      669.03      643.91     10.56 o 
   3  11   8      141.89      133.37      4.11 o 
   4  11   8       81.64       72.54      6.15 o 
   5  11   8        9.03       -0.21      6.02 o 
   6  11   8       72.93       80.43     10.03 o 
   7  11   8      100.26      110.07      9.46 o 
 -10  12   8       27.85       42.71      8.31 o 
  -9  12   8        0.67       -3.50      3.50 o 
  -8  12   8      107.72      127.53      5.91 o 
  -7  12   8      100.48      115.79      4.65 o 
  -6  12   8       82.42       84.43      4.96 o 
  -5  12   8       28.46       33.46      3.23 o 
  -4  12   8      167.99      168.91      5.09 o 
  -3  12   8      174.23      156.40      3.81 o 
  -2  12   8       17.19       17.02      1.70 o 
  -1  12   8      232.11      232.51      4.55 o 
   0  12   8        1.09       -0.07      1.44 o 
   1  12   8      136.17      145.35      4.06 o 
   2  12   8      170.76      169.59      5.03 o 
   3  12   8      133.62      129.21      4.84 o 
   4  12   8       75.02       76.60      4.96 o 
   5  12   8        0.09       -3.87      3.87 o 
   6  12   8       25.91       24.50      3.75 o 
   7  12   8       32.55       35.26      6.59 o 
  -9  13   8       15.49       18.07      4.03 o 
  -8  13   8       21.92       23.00      6.81 o 
  -7  13   8       27.94       22.53      3.48 o 
  -6  13   8       23.21       22.74      3.37 o 
  -5  13   8       11.52        6.66      2.26 o 
  -4  13   8       48.04       43.34      2.94 o 
  -3  13   8        0.13       -0.78      1.44 o 
  -2  13   8      350.93      352.14      6.05 o 
  -1  13   8      145.68      139.22      4.03 o 
   0  13   8      136.24      126.40      3.39 o 
   1  13   8       10.75       10.14      2.00 o 
   2  13   8      494.95      485.51     11.98 o 
   3  13   8       52.42       44.99      5.59 o 
   4  13   8        0.01        1.62      2.93 o 
   5  13   8        9.65        5.40      3.14 o 
   6  13   8        0.64        2.91      3.14 o 
  -9  14   8       18.61       27.22      4.61 o 
  -8  14   8        1.36       -1.66      3.97 o 
  -7  14   8       23.83       18.09      3.50 o 
  -6  14   8       34.93       33.63      4.14 o 
  -5  14   8        7.70        4.40      2.81 o 
  -4  14   8       63.59       65.38      4.29 o 
  -3  14   8       21.58       21.67      2.29 o 
  -2  14   8       32.26       26.14      2.30 o 
  -1  14   8       13.30       21.36      2.08 o 
   0  14   8        7.57        4.51      1.98 o 
   1  14   8       25.20       27.92      2.70 o 
   2  14   8       67.15       69.31      3.96 o 
   3  14   8       50.07       63.05      9.32 o 
   4  14   8       52.49       59.98     11.47 o 
   5  14   8        0.97       -1.84      2.93 o 
   6  14   8        4.51        8.46      3.65 o 
  -8  15   8       61.89       67.23      5.71 o 
  -7  15   8       33.28       39.77      6.20 o 
  -6  15   8      143.09      155.22      6.54 o 
  -5  15   8        1.45       -2.56      2.56 o 
  -4  15   8        5.48        1.12      2.64 o 
  -3  15   8        8.86        6.63      2.03 o 
  -2  15   8       35.79       43.84      2.82 o 
  -1  15   8       25.21       24.85      2.27 o 
   0  15   8      128.35      126.08      4.83 o 
   1  15   8        5.76        2.96      2.14 o 
   2  15   8       14.17       10.65      2.47 o 
   3  15   8       39.18       53.24      4.35 o 
   4  15   8       52.68       45.07      5.88 o 
   5  15   8        0.56       -1.85      3.02 o 
  -8  16   8        7.57        6.65      3.86 o 
  -7  16   8        1.98        0.57      3.44 o 
  -6  16   8       26.93       23.18      3.71 o 
  -5  16   8        1.57       -3.50      3.50 o 
  -4  16   8        3.28       -1.41      4.05 o 
  -3  16   8        6.73        4.67      1.97 o 
  -2  16   8       60.16       59.57      5.59 o 
  -1  16   8       53.37       70.56      3.84 o 
   0  16   8        0.00       -1.96      1.96 o 
   1  16   8        0.03       -0.50      3.06 o 
   2  16   8       68.06       80.30      5.14 o 
   3  16   8      138.52      173.36     11.47 o 
   4  16   8        6.36        4.79      3.22 o 
   5  16   8       16.87       11.81      7.45 o 
  -7  17   8       10.08       13.25      3.92 o 
  -6  17   8       19.83       22.60      4.13 o 
  -5  17   8       25.95       19.95      3.73 o 
  -4  17   8        2.92       -2.68      2.68 o 
  -3  17   8        0.85       -3.50      4.01 o 
  -2  17   8        4.48        1.10      2.20 o 
  -1  17   8       76.60       67.86      4.03 o 
   0  17   8        5.97        1.11      2.08 o 
   1  17   8       52.95       60.32      3.83 o 
   2  17   8        2.33        0.69      2.60 o 
   3  17   8       22.37       23.35      3.84 o 
   4  17   8        9.37       11.85      3.43 o 
  -7  18   8        9.08       10.25      3.86 o 
  -6  18   8       10.68       10.51      3.86 o 
  -5  18   8        2.36        1.60      3.58 o 
  -4  18   8        2.71        1.49      3.10 o 
  -3  18   8        0.02       -3.43      3.43 o 
  -2  18   8       70.25       64.39      4.55 o 
  -1  18   8       79.34       75.04      4.28 o 
   0  18   8        5.56        4.27      2.32 o 
   1  18   8        2.20        1.88      2.75 o 
   2  18   8        3.32        5.55      3.10 o 
   3  18   8       12.07       11.79      3.54 o 
   4  18   8       26.19       21.50      5.45 o 
  -6  19   8        0.15       -1.35      3.65 o 
  -5  19   8        8.35        1.05      3.58 o 
  -4  19   8      112.77      125.92      6.77 o 
  -3  19   8        0.03       -6.02      6.02 o 
  -2  19   8        1.42       -2.45      2.45 o 
  -1  19   8        0.01       -2.16      2.18 o 
   0  19   8       48.27       53.17      3.74 o 
   1  19   8       30.19       35.06      3.87 o 
   2  19   8       39.55       57.33      4.73 o 
   3  19   8      199.05      220.41     17.77 o 
  -5  20   8       11.23        7.74      5.73 o 
  -4  20   8       19.40       16.63      5.73 o 
  -3  20   8       61.04       53.60      6.88 o 
  -2  20   8        9.76        6.64      2.78 o 
  -1  20   8       27.45       25.00      3.38 o 
   0  20   8        5.51       11.87      3.17 o 
   1  20   8        0.38       -2.30      5.45 o 
  -2  21   8       12.46       15.24      3.58 o 
  -1  21   8        8.41        5.44      3.02 o 
   0  21   8       37.52       40.13      5.45 o 
 -11   0   9        4.55        1.29      3.75 o 
  -9   0   9      121.29      114.18     10.75 o 
  -7   0   9       18.49       15.73      2.74 o 
  -5   0   9       55.68       45.73      3.14 o 
  -3   0   9     1454.29     1407.54     31.93 o 
  -1   0   9      235.75      223.29      5.78 o 
   1   0   9      519.29      474.32     10.16 o 
   3   0   9     2021.99     1897.82     43.15 o 
   5   0   9      333.26      303.54     20.50 o 
   7   0   9        0.14        3.30      2.96 o 
 -11   1   9       15.71       14.81      2.97 o 
 -10   1   9       36.82       39.98      3.30 o 
  -9   1   9        7.01        3.84      2.45 o 
  -8   1   9       42.08       46.43      2.80 o 
  -7   1   9      342.79      347.15      6.30 o 
  -6   1   9      186.83      170.82      4.11 o 
  -5   1   9       42.86       44.14      2.09 o 
  -4   1   9       49.26       51.34      2.20 o 
  -3   1   9      118.65      124.43      7.00 o 
  -2   1   9     1137.25     1046.40     17.69 o 
  -1   1   9      412.14      411.95      7.28 o 
   0   1   9       31.61       24.52      1.37 o 
   1   1   9      578.18      578.83      8.46 o 
   2   1   9      355.88      345.85      6.30 o 
   3   1   9       13.85       13.44      2.36 o 
   4   1   9      111.04       95.87      3.74 o 
   5   1   9        3.80       -0.42      1.72 o 
   6   1   9       26.93       26.10      2.50 o 
   7   1   9       15.70       15.29      2.69 o 
   8   1   9        0.05       -0.21      2.73 o 
 -11   2   9       36.38       33.31      3.86 o 
 -10   2   9        1.61       -2.61      2.61 o 
  -9   2   9       10.41       10.98      2.71 o 
  -8   2   9      112.14      108.93      4.03 o 
  -7   2   9       36.98       38.28      2.36 o 
  -6   2   9     1088.42      996.23     13.75 o 
  -5   2   9       11.71        8.78      1.64 o 
  -4   2   9      195.55      179.21      4.90 o 
  -3   2   9       73.69       79.91      3.58 o 
  -2   2   9        8.37        4.01      4.59 o 
  -1   2   9     1702.21     1685.17     22.44 o 
   0   2   9      847.59      807.68     10.28 o 
   1   2   9        1.97        1.53      1.18 o 
   2   2   9       74.03       64.81      2.36 o 
   3   2   9      232.96      216.38      5.38 o 
   4   2   9      396.08      375.57      7.98 o 
   5   2   9       52.88       50.68      2.93 o 
   6   2   9       14.17       15.00      2.21 o 
   7   2   9        0.48        0.61      2.42 o 
   8   2   9        0.44       -2.06      5.02 o 
 -11   3   9       19.50       10.14      3.40 o 
 -10   3   9       32.51       35.99      3.29 o 
  -9   3   9        1.88        2.70      2.85 o 
  -8   3   9       56.33       60.52      3.14 o 
  -7   3   9     1348.08     1275.42     18.79 o 
  -6   3   9        3.35        2.94      1.82 o 
  -5   3   9        0.06       -0.36      1.52 o 
  -4   3   9       47.14       39.40      3.93 o 
  -3   3   9       35.54       31.08      2.69 o 
  -2   3   9     1354.98     1277.76     19.18 o 
  -1   3   9      324.71      356.89     17.60 o 
   0   3   9     1493.01     1462.50     18.71 o 
   1   3   9       18.21       17.89      1.55 o 
   2   3   9      640.51      580.02     10.94 o 
   3   3   9       20.69       10.27      1.65 o 
   4   3   9        5.93        5.89      1.76 o 
   5   3   9       11.94       16.76      2.11 o 
   6   3   9       79.04       91.48      4.08 o 
   7   3   9        2.21        0.45      2.38 o 
   8   3   9       11.99       16.45      3.43 o 
 -11   4   9        5.87        1.53      3.19 o 
 -10   4   9        3.81        3.22      3.09 o 
  -9   4   9       32.78       40.04      2.94 o 
  -8   4   9       28.54       38.49      2.73 o 
  -7   4   9        2.97        6.49      2.37 o 
  -6   4   9      529.22      540.12      9.28 o 
  -5   4   9     1117.76     1065.14     18.15 o 
  -4   4   9      429.00      409.25      8.44 o 
  -3   4   9        1.01       -1.34      1.43 o 
  -2   4   9      377.99      381.00      6.50 o 
  -1   4   9       69.98       70.71      2.25 o 
   0   4   9      231.08      236.07      7.84 o 
   1   4   9      212.99      197.20      3.94 o 
   2   4   9       27.00       24.99      2.21 o 
   3   4   9       24.23       19.91      2.94 o 
   4   4   9        3.68        0.20      1.61 o 
   5   4   9        1.99        3.57      1.83 o 
   6   4   9       87.68       99.39      5.88 o 
   7   4   9       24.85       18.34      2.95 o 
   8   4   9        0.06       -2.89      2.89 o 
 -11   5   9       11.47        6.40      3.45 o 
 -10   5   9       13.05       10.55      3.42 o 
  -9   5   9       98.99       95.93      4.81 o 
  -8   5   9        0.18       -2.00      2.00 o 
  -7   5   9       29.42       30.86      2.80 o 
  -6   5   9      391.25      390.41      8.47 o 
  -5   5   9       39.09       40.64      2.81 o 
  -4   5   9        1.46        0.00      1.87 o 
  -3   5   9     1226.33     1237.15     18.57 o 
  -2   5   9       44.83       42.22      2.61 o 
  -1   5   9        9.23        4.94      1.16 o 
   0   5   9        7.91        6.24      1.34 o 
   1   5   9      419.96      408.16      7.17 o 
   2   5   9       32.08       26.15      2.32 o 
   3   5   9       11.14        5.89      2.25 o 
   4   5   9      198.20      194.82      6.63 o 
   5   5   9      185.85      179.45      5.30 o 
   6   5   9        9.12       11.56      3.02 o 
   7   5   9        3.28        3.58      2.46 o 
   8   5   9        9.87        8.91      3.37 o 
 -11   6   9       14.50       14.57      3.62 o 
 -10   6   9        1.56       -3.56      4.35 o 
  -9   6   9       17.48       12.99      3.83 o 
  -8   6   9        1.03        0.35      2.27 o 
  -7   6   9       17.57       20.00      3.20 o 
  -6   6   9       18.55       16.53      3.14 o 
  -5   6   9        5.06        8.74      2.22 o 
  -4   6   9        1.18        0.46      2.03 o 
  -3   6   9      292.85      261.71      5.84 o 
  -2   6   9       47.13       50.74      2.06 o 
  -1   6   9        0.20       -0.94      1.02 o 
   0   6   9      126.35      110.71      2.98 o 
   1   6   9       39.63       39.21      2.85 o 
   2   6   9      252.48      245.01      5.30 o 
   3   6   9      111.81      104.07      5.47 o 
   4   6   9      338.63      321.14      9.01 o 
   5   6   9      156.71      148.63      6.16 o 
   6   6   9        6.10        7.86      2.47 o 
   7   6   9       14.52        9.10      3.44 o 
 -11   7   9       11.05        5.50      4.27 o 
 -10   7   9       20.23       25.33      6.44 o 
  -9   7   9        0.32       -1.24      2.97 o 
  -8   7   9        6.08        0.70      3.01 o 
  -7   7   9      237.89      231.56      7.61 o 
  -6   7   9       42.67       40.89      3.81 o 
  -5   7   9      616.21      597.30     11.51 o 
  -4   7   9     1011.86      993.36     17.20 o 
  -3   7   9     1617.51     1508.87     24.77 o 
  -2   7   9      130.79      108.42      3.22 o 
  -1   7   9       20.16       20.03      1.90 o 
   0   7   9      234.33      224.47      4.51 o 
   1   7   9        4.72        2.26      1.46 o 
   2   7   9      821.19      737.42     11.83 o 
   3   7   9       55.35       53.14      3.06 o 
   4   7   9       72.70       68.42      4.51 o 
   5   7   9       56.17       51.91      4.05 o 
   6   7   9       68.74       65.44      5.71 o 
   7   7   9       32.44       34.08      4.03 o 
 -10   8   9       33.18       40.23      4.50 o 
  -9   8   9       19.94       10.59      3.48 o 
  -8   8   9       73.93       69.21      4.72 o 
  -7   8   9       12.34       19.67      3.35 o 
  -6   8   9      172.41      166.78      6.63 o 
  -5   8   9      353.06      359.02     13.49 o 
  -4   8   9       96.37       90.45      3.93 o 
  -3   8   9      239.52      223.64      6.01 o 
  -2   8   9      337.35      325.43      6.06 o 
  -1   8   9       79.61       79.26      2.77 o 
   0   8   9        5.98        2.59      1.88 o 
   1   8   9        4.26       -0.52      1.12 o 
   2   8   9      104.24       96.03      3.96 o 
   3   8   9       69.34       56.76      3.21 o 
   4   8   9       25.39       22.09      2.69 o 
   5   8   9      342.55      352.28     12.65 o 
   6   8   9       10.06        7.74      5.73 o 
   7   8   9        5.62        5.25      3.21 o 
 -10   9   9        3.25       -3.40      3.40 o 
  -9   9   9       58.38       68.80      5.01 o 
  -8   9   9        0.06       -2.92      2.92 o 
  -7   9   9       73.85       77.85      5.05 o 
  -6   9   9      101.53       96.90      5.37 o 
  -5   9   9       49.12       51.17      3.17 o 
  -4   9   9       83.48       66.97      4.53 o 
  -3   9   9      182.98      169.93      4.44 o 
  -2   9   9       28.14       17.41      2.16 o 
  -1   9   9      941.82      949.19     12.83 o 
   0   9   9      295.08      281.45      5.62 o 
   1   9   9      172.73      160.84      4.16 o 
   2   9   9       14.84       17.86      1.89 o 
   3   9   9       74.12       72.90      3.12 o 
   4   9   9       18.73       18.00      2.54 o 
   5   9   9      121.60      131.99      6.15 o 
   6   9   9       48.96       44.43      7.74 o 
 -10  10   9        1.05       -3.65      3.65 o 
  -9  10   9       13.28        4.84      3.48 o 
  -8  10   9        3.56       -3.00      3.00 o 
  -7  10   9       54.44       54.79      4.37 o 
  -6  10   9      133.20      121.77      6.83 o 
  -5  10   9       26.21       19.76      2.47 o 
  -4  10   9       22.14       19.97      2.46 o 
  -3  10   9      109.23       92.42      3.54 o 
  -2  10   9       27.22       19.42      1.67 o 
  -1  10   9       47.03       52.15      2.30 o 
   0  10   9      527.99      471.20      8.17 o 
   1  10   9      149.56      148.99      4.08 o 
   2  10   9      169.63      182.06      4.66 o 
   3  10   9        7.13        7.04      1.80 o 
   4  10   9       13.46       11.46      2.39 o 
   5  10   9       29.03       18.88      4.06 o 
   6  10   9       21.22       19.99      4.34 o 
 -10  11   9       16.70       14.33      6.88 o 
  -9  11   9        0.08       -3.52      3.52 o 
  -8  11   9       72.12       70.03      5.25 o 
  -7  11   9      115.09      127.54      4.86 o 
  -6  11   9       95.03       85.87      4.00 o 
  -5  11   9       41.65       34.47      2.81 o 
  -4  11   9       31.97       27.36      2.64 o 
  -3  11   9        7.53        4.84      1.87 o 
  -2  11   9      408.41      394.29      6.53 o 
  -1  11   9      210.65      223.54      4.54 o 
   0  11   9       13.94       11.25      1.77 o 
   1  11   9       17.94       24.08      2.03 o 
   2  11   9      158.43      156.85      4.47 o 
   3  11   9        4.06        4.69      1.88 o 
   4  11   9      122.77      131.27      5.40 o 
   5  11   9       79.87       66.88      6.02 o 
   6  11   9       99.21      105.77      8.89 o 
  -9  12   9        4.20       -1.72      6.02 o 
  -8  12   9        3.20       -3.52     13.33 o 
  -7  12   9        7.23        1.43      2.29 o 
  -6  12   9        1.91       -2.15      2.15 o 
  -5  12   9      236.55      256.75      6.58 o 
  -4  12   9       15.35       15.83      2.36 o 
  -3  12   9      145.11      151.68      4.36 o 
  -2  12   9      248.89      256.84      4.99 o 
  -1  12   9       42.66       39.45      2.14 o 
   0  12   9       11.89       12.92      1.83 o 
   1  12   9       46.99       46.35      2.63 o 
   2  12   9      109.76      102.97      3.79 o 
   3  12   9       19.73       23.60      2.49 o 
   4  12   9      159.71      145.62      9.89 o 
   5  12   9        6.57        3.73      4.30 o 
   6  12   9      102.44      122.11      9.17 o 
  -9  13   9        1.80        2.01      6.02 o 
  -8  13   9       21.89       25.71      3.83 o 
  -7  13   9       24.93       20.71      3.45 o 
  -6  13   9       26.39       21.25      2.77 o 
  -5  13   9        0.00       -2.04      2.04 o 
  -4  13   9        0.16       -1.86      1.86 o 
  -3  13   9       23.16       32.25      2.09 o 
  -2  13   9       16.39       16.62      1.78 o 
  -1  13   9       13.71       10.21      1.64 o 
   0  13   9      119.27      124.06      3.88 o 
   1  13   9      176.13      188.61      4.84 o 
   2  13   9        0.76       -0.47      1.99 o 
   3  13   9      545.79      536.19     13.95 o 
   4  13   9        2.35       -0.79      2.93 o 
   5  13   9        4.42        2.15      3.04 o 
  -9  14   9       49.74       59.62      9.17 o 
  -8  14   9        8.30        8.45      3.60 o 
  -7  14   9       17.03       22.82      6.44 o 
  -6  14   9        8.04        8.84      3.59 o 
  -5  14   9        7.31        1.85      2.72 o 
  -4  14   9        4.46        3.16      2.38 o 
  -3  14   9       11.84        8.12      2.00 o 
  -2  14   9      233.13      230.26      5.24 o 
  -1  14   9       24.30       23.95      2.10 o 
   0  14   9       22.35       18.07      2.41 o 
   1  14   9       18.37       21.23      2.57 o 
   2  14   9        0.01        2.89      2.51 o 
   3  14   9      331.21      333.93     10.31 o 
   4  14   9        5.87       -0.96      5.02 o 
   5  14   9       22.03       25.41      4.87 o 
  -8  15   9       52.69       61.26      7.17 o 
  -7  15   9       35.16       40.64      4.54 o 
  -6  15   9        6.64       13.10      3.60 o 
  -5  15   9       65.76       72.54      4.69 o 
  -4  15   9        3.39        0.51      2.63 o 
  -3  15   9       82.69       83.98      4.63 o 
  -2  15   9       58.80       61.85      4.10 o 
  -1  15   9       63.31       70.92      5.23 o 
   0  15   9       18.41       18.21      2.55 o 
   1  15   9       21.15       17.50      2.98 o 
   2  15   9       76.83       86.48      4.54 o 
   3  15   9        9.42        8.89      3.30 o 
   4  15   9        2.15        1.37      3.10 o 
   5  15   9        0.20       -3.22      3.22 o 
  -7  16   9      134.37      143.70      7.37 o 
  -6  16   9        9.28        7.53      3.65 o 
  -5  16   9        3.64       -0.45      2.82 o 
  -4  16   9      133.56      138.42      5.90 o 
  -3  16   9       72.20       68.71      4.44 o 
  -2  16   9        1.47        1.84      1.99 o 
  -1  16   9        0.20       -0.23      1.93 o 
   0  16   9        1.53        1.63      2.55 o 
   1  16   9       27.64       24.69      2.94 o 
   2  16   9       83.65       97.89      5.63 o 
   3  16   9       54.52       61.14      4.85 o 
   4  16   9       37.22       35.08      5.73 o 
  -7  17   9       26.86       30.60      4.75 o 
  -6  17   9       14.37        8.49      3.79 o 
  -5  17   9        0.00       -1.63      3.10 o 
  -4  17   9        9.07        7.31      3.15 o 
  -3  17   9        8.89        5.97      2.95 o 
  -2  17   9        0.05       -1.85      2.02 o 
  -1  17   9       69.24       78.56      4.20 o 
   0  17   9        0.10       -1.58      2.12 o 
   1  17   9        3.17        4.13      5.23 o 
   2  17   9       27.80       33.99      4.04 o 
   3  17   9       98.55      115.56      8.17 o 
  -6  18   9        0.83       -2.60      3.51 o 
  -5  18   9       54.29       55.76      5.02 o 
  -4  18   9        0.01       -1.61      5.45 o 
  -3  18   9       15.35       13.82      4.24 o 
  -2  18   9        2.61        1.66      2.37 o 
  -1  18   9        7.73        2.77      2.41 o 
   0  18   9       11.26       10.62      3.31 o 
   1  18   9        2.42        6.55      2.96 o 
   2  18   9        0.62        1.29      2.96 o 
  -5  19   9        1.88        4.86      3.63 o 
  -4  19   9        0.83        4.30      4.87 o 
  -3  19   9        4.39        4.87      4.87 o 
  -2  19   9        5.98        2.59      3.99 o 
  -1  19   9       10.93        9.40      2.58 o 
   0  19   9       13.62       15.88      2.90 o 
   1  19   9       13.22       15.30      3.37 o 
  -3  20   9        5.00        2.87      4.87 o 
  -2  20   9       13.14       14.97      5.45 o 
  -1  20   9       13.81        7.40      3.17 o 
   0  20   9       10.85       18.06      4.30 o 
 -10   0  10       11.07        9.67      4.04 o 
  -8   0  10      255.47      267.65      9.82 o 
  -6   0  10      222.85      230.20      6.95 o 
  -4   0  10     1065.38     1069.15     20.37 o 
  -2   0  10       70.19       60.85      5.02 o 
   0   0  10        2.27        3.38      1.52 o 
   2   0  10        2.14        4.05      2.12 o 
   4   0  10       83.78       75.90      5.09 o 
   6   0  10      148.33      144.59      7.21 o 
 -11   1  10       11.41        3.46      2.82 o 
 -10   1  10       11.43        6.54      2.73 o 
  -9   1  10       77.26       75.49      4.12 o 
  -8   1  10       64.34       54.85      3.15 o 
  -7   1  10      180.64      161.98      4.22 o 
  -6   1  10      268.22      291.40      5.61 o 
  -5   1  10      235.99      230.19      4.79 o 
  -4   1  10      960.46      908.64     15.73 o 
  -3   1  10      472.47      451.47     10.39 o 
  -2   1  10       42.91       53.55      4.34 o 
  -1   1  10       63.60       64.36      3.45 o 
   0   1  10       17.93       14.66      1.31 o 
   1   1  10      923.10      876.06     14.37 o 
   2   1  10       99.51       97.91      3.62 o 
   3   1  10       54.32       48.93      3.72 o 
   4   1  10      132.07      138.37      4.55 o 
   5   1  10       57.62       65.28      3.38 o 
   6   1  10       53.38       53.75      3.42 o 
   7   1  10        2.54        2.86      2.49 o 
 -11   2  10       12.13       10.67      3.42 o 
 -10   2  10        4.86        1.68      2.64 o 
  -9   2  10        6.59        2.02      2.69 o 
  -8   2  10      362.76      354.81      7.25 o 
  -7   2  10      125.08      111.02      3.54 o 
  -6   2  10        0.57       -1.59      1.59 o 
  -5   2  10      117.88       91.01      3.47 o 
  -4   2  10      690.20      657.25     12.13 o 
  -3   2  10      205.78      217.09      5.58 o 
  -2   2  10      817.41      780.26     16.05 o 
  -1   2  10      953.67      942.73     16.55 o 
   0   2  10       76.44       74.15      2.92 o 
   1   2  10       38.32       50.19      3.47 o 
   2   2  10      849.95      826.09     14.47 o 
   3   2  10      142.70      125.96      4.13 o 
   4   2  10       77.38       67.48      3.45 o 
   5   2  10        3.72        1.28      1.86 o 
   6   2  10       33.94       38.01      2.96 o 
   7   2  10        0.76        0.48      2.45 o 
 -11   3  10        2.75       -0.56      3.20 o 
 -10   3  10       20.68       27.16      4.78 o 
  -9   3  10       42.10       36.40      3.33 o 
  -8   3  10       38.86       43.09      3.19 o 
  -7   3  10        3.23        3.33      2.23 o 
  -6   3  10      639.39      576.46      9.91 o 
  -5   3  10      355.54      366.92      8.06 o 
  -4   3  10      171.13      156.58      4.91 o 
  -3   3  10      183.79      178.74      5.18 o 
  -2   3  10     1232.88     1188.28     20.36 o 
  -1   3  10      132.63      144.59      8.15 o 
   0   3  10       16.08       14.82      2.11 o 
   1   3  10      273.76      255.38      6.26 o 
   2   3  10        2.82        4.38      2.11 o 
   3   3  10        6.47        4.07      1.61 o 
   4   3  10        0.01       -1.39      1.57 o 
   5   3  10      143.58      146.49      4.86 o 
   6   3  10        7.35        4.79      2.12 o 
   7   3  10        7.62        7.13      2.75 o 
 -11   4  10        4.54        1.51      3.35 o 
 -10   4  10       12.13       14.83      3.58 o 
  -9   4  10       70.95       67.98      3.52 o 
  -8   4  10       78.20       78.02      4.14 o 
  -7   4  10        7.35        9.87      2.36 o 
  -6   4  10        3.81        1.64      3.23 o 
  -5   4  10      229.16      223.89      6.00 o 
  -4   4  10      134.96      118.48      4.39 o 
  -3   4  10      295.64      275.06      6.62 o 
  -2   4  10        1.52        3.28      2.22 o 
  -1   4  10       19.64       18.57      2.03 o 
   0   4  10     1268.87     1143.55     19.90 o 
   1   4  10      282.62      255.76      6.38 o 
   2   4  10      763.77      694.52     15.20 o 
   3   4  10        1.41        0.35      2.04 o 
   4   4  10       23.80       18.94      2.36 o 
   5   4  10       14.37       12.82      2.15 o 
   6   4  10       29.76       25.94      3.07 o 
   7   4  10        1.45       -0.70      2.75 o 
 -11   5  10        0.21       -3.19      3.19 o 
 -10   5  10       16.86       15.77      5.61 o 
  -9   5  10       87.73       97.05      4.94 o 
  -8   5  10      124.75      129.67      6.08 o 
  -7   5  10        0.95        0.98      2.47 o 
  -6   5  10      124.19       99.99      4.33 o 
  -5   5  10       54.10       47.45      3.14 o 
  -4   5  10      301.59      280.06      6.86 o 
  -3   5  10       79.67       74.09      3.89 o 
  -2   5  10       47.05       38.95      2.82 o 
  -1   5  10      902.03      840.49     13.65 o 
   0   5  10     1408.13     1313.42     22.44 o 
   1   5  10      152.40      175.47      5.33 o 
   2   5  10       10.85       14.62      4.87 o 
   3   5  10      148.96      145.03      5.88 o 
   4   5  10       73.66       83.91      4.86 o 
   5   5  10        3.15        1.07      1.94 o 
   6   5  10       27.17       31.48      3.20 o 
   7   5  10       35.29       43.36      4.40 o 
 -11   6  10        4.95       -3.20      4.04 o 
 -10   6  10        1.11       -3.01      3.01 o 
  -9   6  10        7.28        0.72      3.28 o 
  -8   6  10       21.23       25.70      3.69 o 
  -7   6  10       35.04       27.68      3.53 o 
  -6   6  10       87.18      100.38      5.34 o 
  -5   6  10      577.55      558.37     11.05 o 
  -4   6  10      207.19      188.60      5.67 o 
  -3   6  10       45.78       40.25      2.77 o 
  -2   6  10     1120.09     1078.74     18.51 o 
  -1   6  10        3.43        2.44      2.81 o 
   0   6  10      262.79      278.03     17.25 o 
   1   6  10      732.53      693.46     13.30 o 
   2   6  10       95.69       78.38      3.23 o 
   3   6  10       57.99       60.09      3.25 o 
   4   6  10      114.10      117.92      5.73 o 
   5   6  10       24.17       15.09      3.08 o 
   6   6  10       10.55        5.32      2.64 o 
   7   6  10       11.71       12.86      4.73 o 
 -10   7  10        7.99        7.88      4.26 o 
  -9   7  10       62.56       69.60      4.83 o 
  -8   7  10      231.28      223.70      8.76 o 
  -7   7  10        0.08       -1.50      3.50 o 
  -6   7  10      274.59      282.57      8.48 o 
  -5   7  10        1.33       -1.32      2.01 o 
  -4   7  10        0.58       -1.78      1.78 o 
  -3   7  10      558.87      545.42     10.80 o 
  -2   7  10       48.20       41.04      2.89 o 
  -1   7  10       16.72        9.26      2.69 o 
   0   7  10      592.04      587.35     13.61 o 
   1   7  10      105.67      113.64      7.67 o 
   2   7  10        8.23        3.11      1.84 o 
   3   7  10        1.34        2.45      1.95 o 
   4   7  10       46.65       53.46      4.05 o 
   5   7  10        1.76        8.74      7.31 o 
   6   7  10        0.31       -0.61      2.73 o 
 -10   8  10        1.58       -3.23      3.23 o 
  -9   8  10       45.43       46.40      4.41 o 
  -8   8  10        9.07       11.46      3.39 o 
  -7   8  10        0.93       -2.73      2.73 o 
  -6   8  10       36.27       34.33      3.75 o 
  -5   8  10      376.44      357.74      8.25 o 
  -4   8  10        2.81        0.73      2.09 o 
  -3   8  10      395.58      379.64      8.43 o 
  -2   8  10       14.07       12.88      2.34 o 
  -1   8  10        1.69        1.47      2.35 o 
   0   8  10      139.90      136.08      5.93 o 
   1   8  10      649.46      626.20     11.63 o 
   2   8  10        5.25       -1.24      1.77 o 
   3   8  10      379.15      362.37      8.20 o 
   4   8  10       53.94       50.57      3.35 o 
   5   8  10       67.12       70.09      7.45 o 
   6   8  10       13.58       15.48      6.59 o 
 -10   9  10        0.15       -4.57      4.57 o 
  -9   9  10      118.01      121.69      6.51 o 
  -8   9  10       48.99       51.25      4.44 o 
  -7   9  10       76.01       69.87      4.78 o 
  -6   9  10       19.62       18.11      3.28 o 
  -5   9  10       33.22       34.30      3.68 o 
  -4   9  10      238.80      246.84      6.58 o 
  -3   9  10        0.37       -1.97      1.97 o 
  -2   9  10        2.40        1.94      2.10 o 
  -1   9  10      345.50      346.06     12.18 o 
   0   9  10       98.46      118.44      5.79 o 
   1   9  10       59.73       57.90      4.84 o 
   2   9  10        2.81        2.25      1.88 o 
   3   9  10      191.64      192.38      5.79 o 
   4   9  10      112.59      129.05      5.07 o 
   5   9  10        6.80        3.10      2.92 o 
   6   9  10       42.77       48.31      5.17 o 
 -10  10  10        6.03        0.48      4.06 o 
  -9  10  10       20.91       23.39      4.06 o 
  -8  10  10        0.91       -2.95      2.95 o 
  -7  10  10        3.34        1.92      3.08 o 
  -6  10  10        0.00       -1.47      2.90 o 
  -5  10  10        0.45       -0.33      2.80 o 
  -4  10  10        0.00       -0.83      2.08 o 
  -3  10  10      159.00      150.90      4.27 o 
  -2  10  10      545.24      524.71      9.25 o 
  -1  10  10      111.33      101.68      4.20 o 
   0  10  10       17.36       10.27      1.77 o 
   1  10  10        4.11       -1.76      1.76 o 
   2  10  10       29.23       31.20      3.19 o 
   3  10  10       27.01       26.06      2.85 o 
   4  10  10       25.55       19.87      3.36 o 
   5  10  10       14.48       22.64      4.24 o 
   6  10  10       21.89       26.84      4.61 o 
  -9  11  10       13.08       13.78      4.27 o 
  -8  11  10        2.51       -3.09      3.09 o 
  -7  11  10       23.95       21.04      3.65 o 
  -6  11  10       13.16        9.60      3.25 o 
  -5  11  10      203.17      220.85      7.55 o 
  -4  11  10      148.92      173.95      5.28 o 
  -3  11  10       66.42       65.49      3.07 o 
  -2  11  10        2.61       -0.83      1.76 o 
  -1  11  10      162.92      160.69      5.24 o 
   0  11  10      185.72      203.78      4.90 o 
   1  11  10        2.43        0.23      1.69 o 
   2  11  10        5.03        5.62      2.25 o 
   3  11  10      142.78      149.34      5.35 o 
   4  11  10      128.91      133.36      6.16 o 
   5  11  10       44.96       46.96      5.02 o 
  -9  12  10        8.18        9.75      6.59 o 
  -8  12  10        0.60       -0.83      3.21 o 
  -7  12  10        0.01       -2.89      2.89 o 
  -6  12  10        2.62        0.04      3.93 o 
  -5  12  10       36.23       38.45      3.01 o 
  -4  12  10        0.36        0.45      2.14 o 
  -3  12  10      229.24      238.05      5.58 o 
  -2  12  10       12.52        8.65      1.98 o 
  -1  12  10        1.01       -1.52      1.52 o 
   0  12  10       86.96       89.85      3.46 o 
   1  12  10       78.88       77.14      3.29 o 
   2  12  10        6.64        5.66      2.00 o 
   3  12  10        1.82        1.63      2.25 o 
   4  12  10       40.60       43.23      5.30 o 
   5  12  10      110.56      125.55      9.17 o 
  -8  13  10        0.12       -4.87      5.45 o 
  -7  13  10       37.42       49.19      6.04 o 
  -6  13  10       69.19       74.22      4.03 o 
  -5  13  10       94.66      101.37      4.53 o 
  -4  13  10       78.08       86.05      4.04 o 
  -3  13  10        1.29        0.61      1.89 o 
  -2  13  10        6.25        2.74      1.94 o 
  -1  13  10      128.96      132.17      3.61 o 
   0  13  10       47.06       59.86      2.92 o 
   1  13  10        1.20        1.07      1.81 o 
   2  13  10      212.84      249.48      5.91 o 
   3  13  10       47.15       42.71      5.45 o 
   4  13  10       10.19       15.19      4.87 o 
   5  13  10        7.70       10.89      4.87 o 
  -8  14  10        0.24       -3.44      5.73 o 
  -7  14  10        0.15        0.00      5.45 o 
  -6  14  10       12.41       10.93      3.20 o 
  -5  14  10        4.15        1.89      2.66 o 
  -4  14  10       23.01       21.34      2.73 o 
  -3  14  10       55.33       55.96      3.54 o 
  -2  14  10       11.27        6.88      2.09 o 
  -1  14  10      130.83      129.54      3.69 o 
   0  14  10        3.54        0.12      1.83 o 
   1  14  10       31.05       32.25      3.01 o 
   2  14  10       91.32      108.01      5.22 o 
   3  14  10        1.32        1.15      2.93 o 
   4  14  10       66.06       69.37      7.17 o 
  -7  15  10       11.52        6.88      6.31 o 
  -6  15  10      109.24      123.72      6.68 o 
  -5  15  10       16.64       16.84      3.23 o 
  -4  15  10       26.85       24.90      3.30 o 
  -3  15  10       62.27       67.80      4.47 o 
  -2  15  10       68.20       74.97      4.50 o 
  -1  15  10        8.78        8.98      2.38 o 
   0  15  10       54.37       59.54      3.64 o 
   1  15  10        0.05        0.93      2.28 o 
   2  15  10      117.58      117.44      5.96 o 
   3  15  10        0.37        0.67      2.82 o 
   4  15  10       54.99       65.93      7.17 o 
  -7  16  10       22.84       24.02      4.27 o 
  -6  16  10       19.63       21.69      4.13 o 
  -5  16  10       15.65       18.84      3.92 o 
  -4  16  10        4.91        1.18      3.57 o 
  -3  16  10       58.61       57.49      4.37 o 
  -2  16  10        2.44        0.83      3.30 o 
  -1  16  10       29.40       28.46      3.00 o 
   0  16  10        0.13       -2.05      2.05 o 
   1  16  10      154.03      168.08      5.99 o 
   2  16  10        0.91        1.20      2.96 o 
   3  16  10       64.59       71.83      5.27 o 
  -6  17  10        0.68       -1.64      3.44 o 
  -5  17  10        0.28       -3.44      3.44 o 
  -4  17  10       24.14       22.64      4.06 o 
  -3  17  10       43.94       53.17      4.13 o 
  -2  17  10        5.50        3.46      3.65 o 
  -1  17  10        0.01       -2.12      2.12 o 
   0  17  10        6.19        4.83      2.46 o 
   1  17  10      135.48      162.59      9.61 o 
   2  17  10        2.77        4.07      3.17 o 
  -5  18  10       15.66       16.20      3.92 o 
  -4  18  10       37.43       40.26      4.73 o 
  -3  18  10       40.38       50.16      6.59 o 
  -2  18  10       38.82       41.28      6.31 o 
  -1  18  10       11.27       14.87      2.83 o 
   0  18  10       36.84       35.33      3.40 o 
   1  18  10       60.07       85.97     10.03 o 
  -3  19  10       16.89       14.05      5.45 o 
  -2  19  10        0.23       -1.72      4.87 o 
  -1  19  10        2.86        3.32      2.81 o 
 -11   0  11        1.27       -2.49      3.95 o 
  -9   0  11      187.82      177.48      9.46 o 
  -7   0  11      159.37      151.33      5.99 o 
  -5   0  11        8.82       -2.01      2.01 o 
  -3   0  11        2.47        0.29      3.01 o 
  -1   0  11     1064.17      959.85     23.02 o 
   1   0  11        1.96        3.88      2.17 o 
   3   0  11       32.53       47.98      7.17 o 
   5   0  11      342.28      359.73     13.04 o 
 -11   1  11        0.03       -2.70      2.70 o 
 -10   1  11       25.85       37.88      3.61 o 
  -9   1  11       36.37       45.93      3.64 o 
  -8   1  11        0.45       -1.26      2.00 o 
  -7   1  11       34.75       39.02      2.41 o 
  -6   1  11       80.81       79.86      3.13 o 
  -5   1  11       31.01       29.57      2.23 o 
  -4   1  11       97.95       94.51      4.63 o 
  -3   1  11      942.05      914.69     18.60 o 
  -2   1  11        4.10       -1.59      1.59 o 
  -1   1  11       42.55       28.67      5.16 o 
   0   1  11     1091.52     1001.03     20.13 o 
   1   1  11      384.64      403.43      8.15 o 
   2   1  11        3.08        3.22      1.57 o 
   3   1  11       39.52       44.01      4.39 o 
   4   1  11       15.07       12.11      2.08 o 
   5   1  11        0.77       -0.26      1.89 o 
   6   1  11       14.23       12.14      2.55 o 
 -11   2  11       16.24       15.48      3.91 o 
 -10   2  11       30.77       38.20      3.64 o 
  -9   2  11       14.93       22.92      3.13 o 
  -8   2  11      134.65      135.82      4.61 o 
  -7   2  11      132.57      128.59      3.92 o 
  -6   2  11      180.27      153.88      4.43 o 
  -5   2  11        0.64       -0.92      1.82 o 
  -4   2  11      189.53      178.48      5.18 o 
  -3   2  11       42.12       34.87      2.92 o 
  -2   2  11       38.01       40.27      2.92 o 
  -1   2  11        1.08       -0.67      1.93 o 
   0   2  11      136.21      169.73     13.05 o 
   1   2  11       47.87       49.31      6.96 o 
   2   2  11      167.37      156.29      5.67 o 
   3   2  11      220.06      198.55      5.42 o 
   4   2  11        0.70       -1.63      1.63 o 
   5   2  11        1.25       -0.49      2.58 o 
   6   2  11        2.83        1.28      2.22 o 
 -10   3  11        8.21        7.39      2.94 o 
  -9   3  11       26.70       32.16      3.28 o 
  -8   3  11      175.53      187.28      5.86 o 
  -7   3  11       83.15       81.99      4.00 o 
  -6   3  11       51.70       48.04      3.16 o 
  -5   3  11      510.93      466.09      9.67 o 
  -4   3  11       55.84       45.93      3.02 o 
  -3   3  11        7.08        5.00      2.26 o 
  -2   3  11        0.41       -1.81      1.81 o 
  -1   3  11      845.11      788.60     14.54 o 
   0   3  11       28.65       23.45      3.64 o 
   1   3  11       40.49       45.18      3.82 o 
   2   3  11       23.87       19.85      2.65 o 
   3   3  11        3.32        3.35      1.71 o 
   4   3  11        1.14        0.99      1.74 o 
   5   3  11        0.00       -1.10      1.93 o 
   6   3  11       22.95       25.60      2.89 o 
 -10   4  11        0.13       -2.61      3.28 o 
  -9   4  11        0.01       -2.26      2.26 o 
  -8   4  11       65.89       69.92      4.04 o 
  -7   4  11       64.80       58.24      4.09 o 
  -6   4  11        4.45        2.95      1.96 o 
  -5   4  11       67.08       64.97      3.61 o 
  -4   4  11      204.29      185.63      5.56 o 
  -3   4  11       58.38       53.14      4.50 o 
  -2   4  11        5.80        3.89      2.28 o 
  -1   4  11      531.79      506.88     11.89 o 
   0   4  11        6.35        4.44      2.19 o 
   1   4  11      106.63       90.29      4.59 o 
   2   4  11        1.88       -0.11      2.14 o 
   3   4  11      343.40      357.86      9.82 o 
   4   4  11        9.43        9.78      2.07 o 
   5   4  11       33.55       33.89      2.86 o 
   6   4  11        3.11       -1.80      3.58 o 
 -10   5  11        0.27       -3.71      3.71 o 
  -9   5  11       43.72       44.92      3.82 o 
  -8   5  11        3.89        1.83      3.07 o 
  -7   5  11       75.80       89.24      8.56 o 
  -6   5  11       61.34       59.79      3.48 o 
  -5   5  11      131.11      124.94      4.78 o 
  -4   5  11      373.91      351.41      8.47 o 
  -3   5  11      782.82      756.08     13.98 o 
  -2   5  11       82.73       80.23      4.47 o 
  -1   5  11       83.53       58.23      3.85 o 
   0   5  11      306.79      276.44      8.15 o 
   1   5  11      108.46      102.58      5.02 o 
   2   5  11       18.80       15.72      2.75 o 
   3   5  11      170.50      167.36      8.19 o 
   4   5  11       64.29       61.92      4.39 o 
   5   5  11       12.54        9.27      2.34 o 
   6   5  11       19.14       18.79      3.51 o 
 -10   6  11        7.31        3.73      4.05 o 
  -9   6  11       26.62       14.57      3.58 o 
  -8   6  11        1.52        1.63      3.07 o 
  -7   6  11        7.96        3.79      2.94 o 
  -6   6  11       10.82       14.68      3.05 o 
  -5   6  11       63.97       69.68      3.86 o 
  -4   6  11       39.20       44.49      3.14 o 
  -3   6  11       27.20       28.50      2.83 o 
  -2   6  11      466.72      427.88     10.92 o 
  -1   6  11        5.63        5.96      2.52 o 
   0   6  11        1.68        5.58      2.44 o 
   1   6  11       21.36       18.46      4.22 o 
   2   6  11      179.70      181.03      6.74 o 
   3   6  11      199.53      190.94      7.03 o 
   4   6  11       15.84       19.48      3.24 o 
   5   6  11        0.53       -0.46      2.81 o 
   6   6  11       78.45       84.61      5.85 o 
 -10   7  11       20.17       19.42      6.31 o 
  -9   7  11        7.19        4.18      3.36 o 
  -8   7  11      183.67      206.21     10.36 o 
  -7   7  11       52.76       44.15      4.08 o 
  -6   7  11       93.06       91.13      5.28 o 
  -5   7  11       75.20       74.06      4.04 o 
  -4   7  11      181.48      158.68      5.33 o 
  -3   7  11      701.97      710.81     13.47 o 
  -2   7  11       59.44       72.81      4.63 o 
  -1   7  11      125.41      122.33      5.70 o 
   0   7  11      954.45      929.05     19.89 o 
   1   7  11       23.17       27.31      3.35 o 
   2   7  11      247.08      237.01      7.97 o 
   3   7  11       61.79       63.98      5.82 o 
   4   7  11        0.52       -2.51      2.57 o 
   5   7  11       37.24       43.00      7.17 o 
   6   7  11        4.09        9.05      3.60 o 
 -10   8  11       92.83      102.83      7.49 o 
  -9   8  11       33.57       31.35      4.13 o 
  -8   8  11        6.72        5.51      3.30 o 
  -7   8  11       60.16       50.41      4.35 o 
  -6   8  11       22.33       22.67      3.51 o 
  -5   8  11       12.43        9.91      2.45 o 
  -4   8  11        3.06        2.48      2.12 o 
  -3   8  11        2.11        2.05      2.15 o 
  -2   8  11      524.10      507.13     12.58 o 
  -1   8  11      395.26      398.34     10.75 o 
   0   8  11       40.17       30.36      4.53 o 
   1   8  11       39.98       40.89      3.70 o 
   2   8  11        2.37        2.19      2.69 o 
   3   8  11       97.03      106.71      5.80 o 
   4   8  11       46.29       54.33      4.40 o 
   5   8  11        1.11        1.43      6.02 o 
  -9   9  11       11.55       14.79      3.85 o 
  -8   9  11       45.78       41.32      4.41 o 
  -7   9  11        1.39        1.24      3.08 o 
  -6   9  11        2.61        3.70      2.95 o 
  -5   9  11        2.73        1.99      2.85 o 
  -4   9  11      150.74      174.18      5.69 o 
  -3   9  11       56.42       51.33      3.52 o 
  -2   9  11      225.76      230.63      6.58 o 
  -1   9  11      265.72      275.41     13.90 o 
   0   9  11        0.58       -1.28      2.55 o 
   1   9  11        0.66       -0.85      2.63 o 
   2   9  11        0.57        2.30      2.72 o 
   3   9  11       33.30       36.55      3.96 o 
   4   9  11       57.90       58.68      4.71 o 
   5   9  11       11.12       10.61      7.17 o 
  -9  10  11       22.35       26.21      5.02 o 
  -8  10  11        2.28        2.48      3.44 o 
  -7  10  11       16.46       20.04      3.74 o 
  -6  10  11       12.00        9.67      3.35 o 
  -5  10  11       94.19       99.92      5.59 o 
  -4  10  11       82.55       88.52      4.49 o 
  -3  10  11        7.04        3.65      2.32 o 
  -2  10  11      275.32      294.07      7.57 o 
  -1  10  11      434.18      419.58     11.36 o 
   0  10  11       47.02       41.90      4.40 o 
   1  10  11      236.52      235.82      8.30 o 
   2  10  11      133.04      144.31      6.70 o 
   3  10  11        0.13       -0.29      2.86 o 
   4  10  11       35.79       42.71      8.31 o 
   5  10  11      110.88      146.48     13.47 o 
  -9  11  11        0.92        0.40      4.59 o 
  -8  11  11        9.66        8.89      6.02 o 
  -7  11  11       77.14       82.18      5.29 o 
  -6  11  11       59.53       64.50      4.72 o 
  -5  11  11       33.30       20.70      3.62 o 
  -4  11  11        8.68        6.37      3.11 o 
  -3  11  11        3.66        1.77      2.24 o 
  -2  11  11       84.77       87.85      4.37 o 
  -1  11  11       12.94       16.80      3.29 o 
   0  11  11        0.08       -1.95      2.72 o 
   1  11  11       38.10       43.30      4.19 o 
   2  11  11        1.95        0.12      2.95 o 
   3  11  11       69.00       85.91      5.51 o 
   4  11  11       26.94       28.67      8.03 o 
   5  11  11       45.37       56.18      9.17 o 
  -8  12  11       33.74       33.50      5.02 o 
  -7  12  11        1.29       -3.01      3.05 o 
  -6  12  11      118.72      128.95      6.38 o 
  -5  12  11       47.21       53.48      4.45 o 
  -4  12  11       22.43       19.42      4.27 o 
  -3  12  11      120.67      128.90      5.18 o 
  -2  12  11        2.90        1.29      2.36 o 
  -1  12  11       64.72       68.99      5.09 o 
   0  12  11      279.69      269.74      9.03 o 
   1  12  11        6.73        6.88      3.21 o 
   2  12  11        6.41        8.86      3.32 o 
   3  12  11        0.16       -0.57      6.88 o 
   4  12  11      149.08      192.92     14.62 o 
  -8  13  11        0.53       -4.87      5.45 o 
  -7  13  11        2.49        0.35      6.16 o 
  -6  13  11        4.11        0.81      3.22 o 
  -5  13  11        1.87        1.33      3.12 o 
  -4  13  11        0.73       -3.59      3.59 o 
  -3  13  11       11.40       12.90      2.70 o 
  -2  13  11        0.85        0.17      2.34 o 
  -1  13  11        6.32        4.77      3.12 o 
   0  13  11       18.85       28.54      3.90 o 
   1  13  11      166.45      173.75      7.48 o 
   2  13  11        0.80       -0.46      3.04 o 
  -7  14  11       15.36       14.05      6.59 o 
  -6  14  11        7.34       11.47      6.02 o 
  -5  14  11        1.98        0.80      3.16 o 
  -4  14  11        0.66        0.10      2.97 o 
  -3  14  11        0.02       -1.88      2.95 o 
  -2  14  11       43.54       55.05      4.14 o 
  -1  14  11        2.11       -0.05      3.01 o 
   0  14  11       78.40       93.86      5.66 o 
   1  14  11        2.88       -0.14      3.51 o 
   2  14  11      154.68      186.61     12.90 o 
  -7  15  11       29.22       24.65      7.45 o 
  -6  15  11       11.50       22.36      6.59 o 
  -5  15  11        1.81        2.29      5.45 o 
  -4  15  11       28.15       21.57      5.59 o 
  -3  15  11       30.17       35.55      3.61 o 
  -2  15  11      201.72      214.93      6.40 o 
  -1  15  11        0.85        0.84      2.73 o 
   0  15  11        1.07        0.86      4.87 o 
   1  15  11       47.86       62.78      8.03 o 
  -6  16  11        4.69        7.45      6.02 o 
  -5  16  11       32.08       31.53      7.45 o 
  -4  16  11       22.49       26.38      4.12 o 
  -3  16  11        3.18        6.91      3.43 o 
  -2  16  11        8.39        7.22      3.71 o 
  -1  16  11       11.96       11.07      3.71 o 
   0  16  11       77.68       87.88      6.40 o 
   1  16  11       29.07       35.54      6.88 o 
  -5  17  11        0.90        0.86      5.45 o 
  -4  17  11        4.25        3.65      6.45 o 
  -3  17  11      184.77      201.23     11.47 o 
  -2  17  11       61.73       53.60      6.88 o 
  -1  17  11        0.12       -4.30      4.30 o 
   0  17  11        0.05        0.57      4.87 o 
  -3  18  11        0.15        3.15      4.87 o 
  -2  18  11        6.00        0.86      4.87 o 
 -10   0  12       54.37       62.82      6.07 o 
  -8   0  12       14.51       16.93      4.24 o 
  -6   0  12      156.30      162.67      6.17 o 
  -4   0  12       17.92       17.66      3.44 o 
  -2   0  12        8.37        8.60      4.01 o 
   0   0  12      192.18      175.03      6.82 o 
   2   0  12       44.81       43.95      4.44 o 
   4   0  12        8.91       10.01      3.17 o 
 -10   1  12        1.02       -0.48      2.98 o 
  -9   1  12       31.97       34.44      3.60 o 
  -8   1  12        1.21       -0.19      2.22 o 
  -7   1  12        1.53        1.27      1.81 o 
  -6   1  12       12.05        6.01      1.83 o 
  -5   1  12       85.62       77.39      3.76 o 
  -4   1  12        0.83       -1.26      1.93 o 
  -3   1  12        3.21        4.30      1.99 o 
  -2   1  12      449.50      418.40     10.11 o 
  -1   1  12       32.46       33.97      3.48 o 
   0   1  12        6.19        8.26      2.11 o 
   1   1  12        5.58        6.01      1.65 o 
   2   1  12       35.45       29.45      2.37 o 
   3   1  12      204.71      201.13      5.67 o 
   4   1  12        7.05        9.95      2.23 o 
   5   1  12        1.80        1.07      2.22 o 
 -10   2  12        3.48        5.00      4.01 o 
  -9   2  12        1.17       -1.41      2.77 o 
  -8   2  12        4.23        2.75      2.26 o 
  -7   2  12       32.38       35.94      2.69 o 
  -6   2  12       26.25       25.37      2.72 o 
  -5   2  12       24.43       16.19      2.35 o 
  -4   2  12       67.36       67.07      4.08 o 
  -3   2  12        2.27        6.99      2.47 o 
  -2   2  12        0.25       -0.61      1.97 o 
  -1   2  12       52.50       46.57      4.49 o 
   0   2  12      199.95      200.35      8.10 o 
   1   2  12       42.42       48.56      6.31 o 
   2   2  12       34.84       27.04      2.87 o 
   3   2  12        1.83        1.92      1.78 o 
   4   2  12        7.46        9.14      2.20 o 
   5   2  12       62.06       70.16      3.95 o 
 -10   3  12        6.66        3.08      3.00 o 
  -9   3  12        0.29       -0.93      2.72 o 
  -8   3  12        5.66        3.45      2.58 o 
  -7   3  12        1.50        2.52      2.64 o 
  -6   3  12       81.62       86.63      4.25 o 
  -5   3  12        3.66       -1.90      1.90 o 
  -4   3  12       17.12       16.73      2.72 o 
  -3   3  12       21.95       19.27      2.79 o 
  -2   3  12       13.76       10.46      2.37 o 
  -1   3  12      335.10      316.18      8.73 o 
   0   3  12       39.45       27.28      2.90 o 
   1   3  12      127.49      129.23      5.40 o 
   2   3  12       25.49       22.65      2.90 o 
   3   3  12       79.47       85.08      4.93 o 
   4   3  12        0.01       -1.01      1.95 o 
   5   3  12       46.42       42.72      3.64 o 
 -10   4  12       33.02       38.89      5.23 o 
  -9   4  12       16.34       19.10      3.68 o 
  -8   4  12       32.42       36.82      3.95 o 
  -7   4  12       37.57       33.42      3.70 o 
  -6   4  12        8.15        4.33      2.20 o 
  -5   4  12       17.58       13.71      2.45 o 
  -4   4  12        2.65        2.70      1.99 o 
  -3   4  12      411.19      387.22     12.42 o 
  -2   4  12       20.03        6.66      2.45 o 
  -1   4  12        3.77        7.44      3.38 o 
   0   4  12       27.69       26.98      2.97 o 
   1   4  12       34.22       46.73      4.46 o 
   2   4  12       26.33       24.68      3.07 o 
   3   4  12       29.18       30.38      3.37 o 
   4   4  12       23.83       21.82      3.32 o 
   5   4  12       23.23       30.24      3.32 o 
 -10   5  12       45.58       53.93     11.75 o 
  -9   5  12        0.01       -1.36      3.07 o 
  -8   5  12        2.70        3.25      3.03 o 
  -7   5  12        8.86        9.79      3.15 o 
  -6   5  12        3.12        1.18      2.13 o 
  -5   5  12      274.77      300.92      7.61 o 
  -4   5  12       92.15       93.01      4.30 o 
  -3   5  12       85.42       86.96      7.73 o 
  -2   5  12       21.51       12.42      3.13 o 
  -1   5  12      114.79      109.18      5.34 o 
   0   5  12        5.14        8.97      2.61 o 
   1   5  12      314.74      284.46      8.61 o 
   2   5  12        9.57        5.67      2.53 o 
   3   5  12        1.51       -1.05      2.41 o 
   4   5  12      109.96      116.74      6.06 o 
   5   5  12        0.65       -0.49      2.49 o 
 -10   6  12       26.68       43.28      9.03 o 
  -9   6  12       14.34       11.96      3.62 o 
  -8   6  12       32.05       33.09      4.00 o 
  -7   6  12        7.57        9.08      3.15 o 
  -6   6  12        8.50        8.10      2.93 o 
  -5   6  12       70.38       68.63      3.95 o 
  -4   6  12      250.95      247.90      6.86 o 
  -3   6  12        0.61       -1.16      2.98 o 
  -2   6  12       10.84        3.64      2.54 o 
  -1   6  12       14.38       11.91      2.81 o 
   0   6  12      409.97      378.60     10.35 o 
   1   6  12       36.97       34.40      4.46 o 
   2   6  12        0.72        0.59      2.51 o 
   3   6  12        0.81       -0.34      2.52 o 
   4   6  12      109.48      134.65      7.87 o 
   5   6  12      100.37      126.13     10.89 o 
  -9   7  12       30.75       49.01      4.74 o 
  -8   7  12        2.43        6.09      3.35 o 
  -7   7  12        1.50       -3.51      3.70 o 
  -6   7  12        1.05        0.39      2.81 o 
  -5   7  12       57.43       49.82      3.47 o 
  -4   7  12       44.39       52.96      3.42 o 
  -3   7  12      334.44      323.72      9.48 o 
  -2   7  12       75.14       87.78      5.06 o 
  -1   7  12      208.36      207.40      7.50 o 
   0   7  12       81.04       81.53      8.28 o 
   1   7  12        0.01       -0.96      2.44 o 
   2   7  12        2.51       -0.89      2.61 o 
   3   7  12       88.29       85.39      5.46 o 
   4   7  12       23.82       25.94      4.56 o 
   5   7  12       75.19       98.32     10.89 o 
  -9   8  12      194.12      225.57     12.90 o 
  -8   8  12       23.20       21.32      3.91 o 
  -7   8  12        3.48        5.99      3.28 o 
  -6   8  12       15.09       12.37      3.33 o 
  -5   8  12        0.28       -2.11      2.67 o 
  -4   8  12       44.69       33.61      3.11 o 
  -3   8  12        0.99        0.67      2.20 o 
  -2   8  12       14.87       17.87      4.01 o 
  -1   8  12        1.62       -2.19      2.55 o 
   0   8  12        6.70        7.11      2.95 o 
   1   8  12      169.11      177.92      7.20 o 
   2   8  12        1.38        2.58      2.90 o 
   3   8  12        1.69        3.82      3.08 o 
   4   8  12       11.04        8.27      6.02 o 
  -9   9  12        3.83       10.70      4.76 o 
  -8   9  12        6.28       -1.19      3.30 o 
  -7   9  12       27.82       27.46      3.97 o 
  -6   9  12        8.19        7.10      3.22 o 
  -5   9  12       45.32       49.79      4.24 o 
  -4   9  12      101.42       95.42      4.57 o 
  -3   9  12        0.18        0.14      2.26 o 
  -2   9  12       19.55       20.80      3.46 o 
  -1   9  12       36.09       26.97      3.63 o 
   0   9  12        4.36       -2.41      2.74 o 
   1   9  12       25.39       17.34      3.44 o 
   2   9  12       82.33       93.69      5.75 o 
   3   9  12       13.21       10.54      5.59 o 
   4   9  12       19.41       17.77      7.45 o 
  -8  10  12        5.59        2.58      4.46 o 
  -7  10  12       22.28       19.63      3.80 o 
  -6  10  12        9.39        3.80      3.24 o 
  -5  10  12        4.51        3.82      3.16 o 
  -4  10  12       27.02       33.15      3.27 o 
  -3  10  12       14.34       19.72      2.92 o 
  -2  10  12      175.92      183.31      7.48 o 
  -1  10  12       27.01       23.38      3.66 o 
   0  10  12       63.34       64.14      4.67 o 
   1  10  12      261.36      283.06      9.46 o 
   2  10  12        0.02       -2.20      2.82 o 
   3  10  12       53.33       74.53      6.68 o 
   4  10  12       93.98      125.84     12.90 o 
  -8  11  12        1.14       -1.56      5.30 o 
  -7  11  12        0.50       -1.28      5.16 o 
  -6  11  12        0.99       -2.73      3.07 o 
  -5  11  12       50.98       42.36      4.30 o 
  -4  11  12       19.74       24.16      3.72 o 
  -3  11  12       13.10       14.53      2.82 o 
  -2  11  12      110.95      106.48      6.03 o 
  -1  11  12       19.24       16.68      3.44 o 
   0  11  12        1.95       -1.07      2.95 o 
   1  11  12        7.82        8.76      3.42 o 
   2  11  12       69.78       75.30      6.57 o 
   3  11  12        8.57       10.88      5.45 o 
  -8  12  12        0.71       -3.85      3.85 o 
  -7  12  12       12.83        9.42      4.45 o 
  -6  12  12        0.16       -3.63      3.63 o 
  -5  12  12       29.33       33.42      4.49 o 
  -4  12  12       11.07        8.11      3.28 o 
  -3  12  12      227.29      244.54      7.17 o 
  -2  12  12      193.86      216.54      8.16 o 
  -1  12  12      158.18      168.40      7.43 o 
   0  12  12      289.33      283.18      9.64 o 
   1  12  12       15.01       19.35      3.78 o 
   2  12  12       39.59       39.81      5.37 o 
   3  12  12        0.09       10.89      7.74 o 
  -7  13  12        0.00       -3.54      3.54 o 
  -6  13  12        0.38       -3.55      3.84 o 
  -5  13  12       21.20       20.89      4.45 o 
  -4  13  12        1.46        1.12      3.07 o 
  -3  13  12        7.53        8.52      3.39 o 
  -2  13  12       54.73       49.35      4.52 o 
  -1  13  12        0.19       -3.05      4.01 o 
   0  13  12       62.34       56.80      4.83 o 
   1  13  12       69.68       66.49      6.12 o 
   2  13  12       42.40       47.26      5.63 o 
  -6  14  12        4.22        2.29      5.73 o 
  -5  14  12       38.94       47.31      5.37 o 
  -4  14  12       39.69       37.73      4.96 o 
  -3  14  12        1.95        1.95      3.11 o 
  -2  14  12        5.17        3.73      3.35 o 
  -1  14  12        9.59        4.31      3.33 o 
   0  14  12       22.68       27.33      4.71 o 
   1  14  12        6.25        7.74      5.16 o 
  -6  15  12       32.46       40.13      7.74 o 
  -5  15  12       39.47       56.47      8.03 o 
  -4  15  12        5.51       11.75      6.02 o 
  -3  15  12       38.93       56.76      7.45 o 
  -1  15  12        1.09        7.17      5.73 o 
  -4  16  12       39.38       43.28      7.17 o 
  -3  16  12       30.41       40.70      6.88 o 
  -9   0  13       35.29       31.86      5.22 o 
  -7   0  13      128.91      143.85      6.26 o 
  -5   0  13        5.91        9.03      3.10 o 
  -3   0  13      414.13      392.43     18.35 o 
  -1   0  13        2.91        4.47      2.33 o 
   1   0  13      183.32      208.24      8.13 o 
   3   0  13        4.96        4.30      2.81 o 
  -9   1  13        1.33       -2.85      2.85 o 
  -8   1  13        2.49       -2.60      2.60 o 
  -7   1  13       63.22       68.24      3.66 o 
  -6   1  13        0.12       -1.97      1.97 o 
  -5   1  13       32.47       27.37      3.12 o 
  -4   1  13       14.15       19.62      2.91 o 
  -3   1  13       23.93       22.91      2.92 o 
  -2   1  13       16.52       16.77      4.09 o 
  -1   1  13        0.26        2.59      2.14 o 
   0   1  13      115.07      103.67      4.93 o 
   1   1  13       49.86       56.34      4.10 o 
   2   1  13       10.89        9.42      2.08 o 
   3   1  13        5.69        9.50      2.19 o 
   4   1  13      281.11      299.13      9.83 o 
  -9   2  13        6.44        5.58      3.04 o 
  -8   2  13       33.93       33.07      3.07 o 
  -7   2  13       64.15       79.64      4.33 o 
  -6   2  13        2.10        0.88      2.10 o 
  -5   2  13        0.04       -2.18      2.18 o 
  -4   2  13       88.93       72.14      4.66 o 
  -3   2  13      136.98      144.21      5.95 o 
  -2   2  13       24.53       19.06      2.75 o 
  -1   2  13       71.66       79.27      4.61 o 
   0   2  13        0.30       -1.97      1.97 o 
   1   2  13       29.79       26.36      4.32 o 
   2   2  13        0.93        1.54      2.40 o 
   3   2  13       62.21       70.47      3.87 o 
   4   2  13       69.08       83.24      5.57 o 
  -9   3  13       19.03       29.63      3.55 o 
  -8   3  13        0.20       -2.88      2.88 o 
  -7   3  13        0.29        0.89      3.24 o 
  -6   3  13       40.54       40.47      3.19 o 
  -5   3  13        5.06        2.10      2.13 o 
  -4   3  13       22.45       13.06      2.82 o 
  -3   3  13        5.47       -2.21      2.21 o 
  -2   3  13       11.44        9.87      2.58 o 
  -1   3  13       62.00       58.09      3.89 o 
   0   3  13       92.83       95.40      5.04 o 
   1   3  13        0.41       -0.51      2.20 o 
   2   3  13       17.72       18.76      2.99 o 
   3   3  13        5.72       12.81      3.08 o 
   4   3  13        3.50        5.93      2.55 o 
  -9   4  13       23.48       19.79      5.17 o 
  -8   4  13       18.66       24.65      3.78 o 
  -7   4  13        8.34       12.57      3.26 o 
  -6   4  13        1.16        1.98      2.36 o 
  -5   4  13        0.42       -2.00      2.00 o 
  -4   4  13       15.99       13.88      2.92 o 
  -3   4  13       16.47       19.54      3.05 o 
  -2   4  13        1.35       -1.26      2.21 o 
  -1   4  13       26.22       31.23      3.36 o 
   0   4  13       85.31       76.06      4.85 o 
   1   4  13       41.48       41.76      5.11 o 
   2   4  13      121.26      120.60      5.86 o 
   3   4  13       30.89       27.02      3.62 o 
   4   4  13        6.77        9.13      3.75 o 
  -9   5  13        0.56       -3.05      3.05 o 
  -8   5  13        4.05        4.58      3.28 o 
  -7   5  13        0.00       -2.76      2.78 o 
  -6   5  13        2.23        1.68      2.84 o 
  -5   5  13        2.47        1.28      2.25 o 
  -4   5  13        3.88       -2.28      2.31 o 
  -3   5  13       57.83       58.79      4.20 o 
  -2   5  13       22.53       15.36      3.15 o 
  -1   5  13       13.26       11.38      2.82 o 
   0   5  13       29.99       23.05      3.54 o 
   1   5  13        6.11        3.24      2.52 o 
   2   5  13       13.07       12.25      3.09 o 
   3   5  13        8.80       11.18      3.85 o 
   4   5  13       99.76       96.03      9.46 o 
  -9   6  13        6.74        9.71      3.58 o 
  -8   6  13       86.85       96.19      5.79 o 
  -7   6  13        1.37        1.65      3.07 o 
  -6   6  13       18.84       18.65      3.46 o 
  -5   6  13       15.29       17.54      2.74 o 
  -4   6  13        0.02       -2.41      2.41 o 
  -3   6  13        5.35        9.16      2.88 o 
  -2   6  13      249.18      250.07      8.33 o 
  -1   6  13      114.67      120.97      5.98 o 
   0   6  13       47.58       46.92      4.07 o 
   1   6  13       51.84       47.37      4.07 o 
   2   6  13       13.77       17.90      3.40 o 
   3   6  13       11.86       17.20      4.26 o 
   4   6  13       10.98       12.90      6.31 o 
  -9   7  13        5.89        0.43      4.56 o 
  -8   7  13        7.98       13.19      3.67 o 
  -7   7  13        0.25       -2.93      2.93 o 
  -6   7  13        4.45        0.29      3.11 o 
  -5   7  13       15.76       15.20      2.83 o 
  -4   7  13       21.48       23.41      2.94 o 
  -3   7  13       11.60       11.99      3.08 o 
  -2   7  13        0.01       -0.79      2.57 o 
  -1   7  13       35.08       33.80      3.83 o 
   0   7  13       42.06       37.88      3.87 o 
   1   7  13       63.36       57.32      4.52 o 
   2   7  13       55.93       51.17      4.44 o 
   3   7  13       89.89      119.98      7.91 o 
   4   7  13        1.05        6.31      6.59 o 
  -8   8  13        4.58        4.64      4.65 o 
  -7   8  13       10.63       12.58      3.68 o 
  -6   8  13        1.67        1.12      3.04 o 
  -5   8  13        6.30        0.00      3.01 o 
  -4   8  13        0.60       -2.18      2.18 o 
  -3   8  13      118.87      131.86      6.41 o 
  -2   8  13        0.73       -1.02      2.66 o 
  -1   8  13       13.66        9.59      3.15 o 
   0   8  13        6.71        3.70      2.95 o 
   1   8  13       40.53       37.18      4.04 o 
   2   8  13       56.00       64.03      5.92 o 
   3   8  13        0.18        1.85      3.92 o 
  -8   9  13       12.62        7.17      5.16 o 
  -7   9  13        8.18        0.55      5.73 o 
  -6   9  13       20.13       23.25      3.89 o 
  -5   9  13        0.41       -2.81      2.81 o 
  -4   9  13        0.25       -0.85      2.44 o 
  -3   9  13        0.15        0.27      2.84 o 
  -2   9  13       14.47        3.54      3.47 o 
  -1   9  13        9.69        8.74      3.28 o 
   0   9  13       30.48       31.83      4.02 o 
   1   9  13        6.88        7.21      3.20 o 
   2   9  13      144.59      150.42      8.89 o 
   3   9  13       11.34        8.20      4.40 o 
  -8  10  13        0.39       -0.93      4.45 o 
  -7  10  13        5.04        5.02      6.45 o 
  -6  10  13       69.06       91.12      9.17 o 
  -5  10  13        5.72        3.80      4.11 o 
  -4  10  13        8.77        7.77      2.86 o 
  -3  10  13        0.01       -1.54      2.93 o 
  -2  10  13       42.95       55.03      4.76 o 
  -1  10  13        1.32       -2.50      3.00 o 
   0  10  13        6.92        6.18      3.29 o 
   1  10  13       38.08       29.57      4.88 o 
   2  10  13       29.32       35.66      5.29 o 
   3  10  13        7.88       11.75      8.31 o 
  -7  11  13        0.03       -4.10      4.12 o 
  -6  11  13       12.80        4.27      4.33 o 
  -5  11  13        5.00        4.16      4.20 o 
  -4  11  13       22.83       16.32      3.72 o 
  -3  11  13       20.39       18.60      3.73 o 
  -2  11  13      223.30      238.63      9.22 o 
  -1  11  13       12.75       11.96      3.61 o 
   0  11  13        9.13        3.04      3.20 o 
   1  11  13        1.04       -0.84      3.76 o 
   2  11  13       16.27       21.50      8.60 o 
  -7  12  13        0.09       -0.43      6.02 o 
  -6  12  13        3.03       -1.39      4.35 o 
  -5  12  13       20.21       16.90      4.73 o 
  -4  12  13        0.76        0.95      3.92 o 
  -3  12  13       26.19       22.26      4.89 o 
  -2  12  13        0.16        5.82      3.42 o 
  -1  12  13       54.16       44.75      4.71 o 
   0  12  13        1.30       -3.86      3.86 o 
   1  12  13        1.59       -2.29      7.74 o 
   2  12  13        5.09       -2.87      7.74 o 
  -6  13  13       13.06       14.97      7.88 o 
  -5  13  13        6.39        7.55      4.53 o 
  -4  13  13       63.74       78.91      6.49 o 
  -3  13  13        0.05       -3.44      6.59 o 
  -2  13  13        0.84       -2.69      4.87 o 
  -1  13  13        3.87        1.08      4.48 o 
   0  13  13       26.73       25.23      8.31 o 
   1  13  13        0.54       -1.43      7.45 o 
  -5  14  13        2.47        1.17      4.12 o 
  -4  14  13       35.05       40.44      5.46 o 
  -3  14  13        0.50        0.89      3.98 o 
  -2  14  13       68.02       87.65     12.04 o 
  -1  14  13        0.46       -6.02      6.88 o 
   0  14  13        4.81       -4.30      7.17 o 
  -3  15  13        2.19       -0.29      4.87 o 
  -8   0  14       25.96       23.06      4.85 o 
  -6   0  14       11.49       13.50      3.65 o 
  -4   0  14       26.35       18.35      5.16 o 
  -2   0  14      328.12      364.33     18.35 o 
   0   0  14      529.36      549.21     15.62 o 
   2   0  14        0.34        2.07      4.73 o 
  -9   1  14        7.44        5.08      3.24 o 
  -8   1  14       70.97       78.99      5.92 o 
  -7   1  14        8.59        7.04      2.98 o 
  -6   1  14        4.62        3.77      2.64 o 
  -5   1  14       17.65       20.43      3.09 o 
  -4   1  14        1.62       -2.32      2.32 o 
  -3   1  14       24.98       23.72      3.14 o 
  -2   1  14        5.00        6.22      2.52 o 
  -1   1  14        4.89        7.99      2.83 o 
   0   1  14        0.02        4.70      2.45 o 
   1   1  14       62.19       56.23      4.23 o 
   2   1  14        4.84        7.52      2.52 o 
   3   1  14        2.49       -0.86      2.64 o 
  -9   2  14       22.01       19.83      4.25 o 
  -8   2  14        0.91       -4.34      5.53 o 
  -7   2  14       26.98       27.16      3.74 o 
  -6   2  14        0.36       -2.19      2.54 o 
  -5   2  14        4.20        2.80      2.79 o 
  -4   2  14      135.78      137.34      6.28 o 
  -3   2  14       36.78       60.38      5.18 o 
  -2   2  14        1.62        6.16      2.59 o 
  -1   2  14      104.54      115.59      5.66 o 
   0   2  14       10.76        9.37      2.75 o 
   1   2  14        0.78        0.20      2.49 o 
   2   2  14      100.12      105.35      6.82 o 
   3   2  14       68.51       79.18      5.46 o 
  -9   3  14        3.37       -4.20      4.20 o 
  -8   3  14       20.77       25.57      4.01 o 
  -7   3  14       45.97       57.60      6.69 o 
  -6   3  14       24.29       24.76      3.46 o 
  -5   3  14       44.63       42.85      3.89 o 
  -4   3  14        0.00       -1.84      2.58 o 
  -3   3  14       64.45       75.44      6.88 o 
  -2   3  14       48.85       51.49      4.08 o 
  -1   3  14        2.30        6.06      2.64 o 
   0   3  14       12.44        6.68      2.80 o 
   1   3  14       34.60       29.32      3.51 o 
   2   3  14      153.61      164.54     10.61 o 
   3   3  14        4.86        4.87      4.87 o 
  -8   4  14       12.16        7.76      3.57 o 
  -7   4  14        3.18       -1.58      2.95 o 
  -6   4  14        0.18       -1.01      2.30 o 
  -5   4  14       27.83       26.82      3.62 o 
  -4   4  14       43.00       66.68      4.73 o 
  -3   4  14        9.56        5.69      4.13 o 
  -2   4  14       20.46       17.14      3.16 o 
  -1   4  14       71.85       74.84      5.67 o 
   0   4  14       32.94       35.67      4.62 o 
   1   4  14       35.31       33.30      3.80 o 
   2   4  14       42.87       39.84      6.59 o 
   3   4  14        1.89       -0.86      4.87 o 
  -8   5  14        6.90        5.06      4.85 o 
  -7   5  14        0.31       -2.95      2.95 o 
  -6   5  14        0.57       -0.47      3.00 o 
  -5   5  14        1.82        2.48      2.91 o 
  -4   5  14       30.48       26.87      3.63 o 
  -3   5  14       95.03      101.76      5.82 o 
  -2   5  14        1.03        4.39      2.86 o 
  -1   5  14       12.75       16.00      3.18 o 
   0   5  14        1.39       -0.09      2.60 o 
   1   5  14      102.48      108.16      6.17 o 
   2   5  14       11.57       12.61      6.02 o 
   3   5  14        1.81        1.15      5.45 o 
  -8   6  14        5.13        1.23      5.30 o 
  -7   6  14       11.05       13.53      3.69 o 
  -6   6  14       34.81       37.25      5.00 o 
  -5   6  14       18.48       22.17      3.05 o 
  -4   6  14        0.24       -0.12      2.76 o 
  -3   6  14       12.90       11.53      3.25 o 
  -2   6  14        6.18        6.79      2.98 o 
  -1   6  14       99.58      101.83      5.88 o 
   0   6  14        7.87       10.47      3.22 o 
   1   6  14        7.37       11.54      3.99 o 
   2   6  14        3.22        5.16      6.31 o 
   3   6  14        9.14        4.01      6.31 o 
  -8   7  14       12.85       13.05      5.02 o 
  -7   7  14        0.12       -5.16      5.16 o 
  -6   7  14       24.40       34.04      4.30 o 
  -5   7  14       12.81       16.16      3.00 o 
  -4   7  14        5.05        3.02      4.09 o 
  -3   7  14       10.45        9.78      3.20 o 
  -2   7  14       50.38       49.13      4.39 o 
  -1   7  14        8.21        4.81      3.13 o 
   0   7  14       31.36       34.97      4.09 o 
   1   7  14        7.53        5.73      6.88 o 
   2   7  14       31.87       25.80      7.74 o 
  -7   8  14       33.51       34.52      5.75 o 
  -6   8  14        4.02        3.76      4.48 o 
  -5   8  14       88.57       98.39      5.89 o 
  -4   8  14        0.23        2.10      3.11 o 
  -3   8  14        9.68        6.68      3.25 o 
  -2   8  14       83.58       99.15      6.06 o 
  -1   8  14       35.24       39.58      4.36 o 
   0   8  14       15.91       22.23      3.81 o 
   1   8  14       10.37       18.06      7.74 o 
   2   8  14        6.82       13.47      8.03 o 
  -7   9  14       23.81       31.85      5.63 o 
  -6   9  14       30.15       34.28     10.18 o 
  -5   9  14       45.88       62.43      6.45 o 
  -4   9  14       93.01      105.85      7.99 o 
  -3   9  14        7.07        8.83      3.47 o 
  -2   9  14       15.18       14.14      3.71 o 
  -1   9  14        8.58        7.26      8.74 o 
   0   9  14        7.91        0.57      7.74 o 
   1   9  14       10.20       11.75      8.31 o 
   2   9  14       40.01       53.03     10.03 o 
  -6  10  14        2.13        0.74      7.02 o 
  -5  10  14        9.00        8.96      5.59 o 
  -4  10  14        2.53       -4.59      7.45 o 
  -3  10  14       72.52       88.01      7.60 o 
  -2  10  14        6.74       12.53      4.88 o 
  -1  10  14        4.20        4.48      4.56 o 
   0  10  14        7.00        8.89      8.31 o 
   1  10  14        2.80       -3.73      7.74 o 
  -6  11  14        0.03       -4.20      4.20 o 
  -5  11  14        6.55        5.43      4.68 o 
  -4  11  14       49.27       63.06     10.03 o 
  -3  11  14        2.06       -0.97      4.45 o 
  -2  11  14       13.16       15.14      5.09 o 
  -1  11  14        0.27       -2.29      8.03 o 
   0  11  14       22.86       36.69      9.46 o 
  -5  12  14       11.38       14.89      5.02 o 
  -4  12  14        0.81       -4.13      4.13 o 
  -3  12  14       37.32       48.73      9.46 o 
  -2  12  14        2.25       -7.45      7.45 o 
  -1  12  14      106.10      142.75     14.05 o 
  -3  13  14       24.89       20.64      8.03 o 
  -2  13  14        2.75       -4.30      7.45 o 
  -7   0  15        0.26       -3.34      3.34 o 
  -5   0  15       11.08        5.73      4.87 o 
  -3   0  15       80.82       97.17     10.32 o 
  -1   0  15        0.58        1.43      4.87 o 
   1   0  15       40.57       40.13      5.45 o 
  -8   1  15        6.39        5.73      5.07 o 
  -7   1  15       87.14       98.72      6.01 o 
  -6   1  15       13.20       14.84      3.25 o 
  -5   1  15        5.42        6.65      2.88 o 
  -4   1  15       58.60       89.13      5.61 o 
  -3   1  15      133.62      149.41      6.72 o 
  -2   1  15       61.91       81.12      5.88 o 
  -1   1  15       46.32       46.70      4.00 o 
   0   1  15       13.95       15.77      4.87 o 
   1   1  15        2.21       10.89      4.59 o 
   2   1  15       40.38       50.09      4.35 o 
  -8   2  15       52.95       62.00      6.57 o 
  -7   2  15        1.31        2.53      4.44 o 
  -6   2  15        1.46        1.50      2.93 o 
  -5   2  15        5.40        2.62      2.95 o 
  -4   2  15        0.01        2.27      3.10 o 
  -3   2  15        1.09        2.76      2.85 o 
  -2   2  15        8.07       12.44      3.20 o 
  -1   2  15      120.43      134.53      6.42 o 
   0   2  15       35.34       46.72      6.31 o 
   1   2  15       75.13       86.00      8.60 o 
   2   2  15        5.17        7.74      4.87 o 
  -7   3  15        7.36       12.90      7.74 o 
  -6   3  15        1.04        0.35      2.83 o 
  -5   3  15       31.50       26.77      3.79 o 
  -4   3  15       33.21       39.74      6.31 o 
  -3   3  15        6.45       10.48      3.96 o 
  -2   3  15      202.90      228.90      8.33 o 
  -1   3  15       66.01       73.35     10.18 o 
   0   3  15       86.87      114.66     10.32 o 
   1   3  15       16.57       24.08      6.02 o 
   2   3  15       79.48       90.58      9.46 o 
  -7   4  15        0.18       -0.14      4.03 o 
  -6   4  15       46.92       65.64      9.75 o 
  -5   4  15       99.82      106.26      7.41 o 
  -4   4  15       68.18       67.53      5.84 o 
  -3   4  15       38.64       39.74      4.13 o 
  -2   4  15        1.47        4.08      3.05 o 
  -1   4  15        6.89       10.82      4.15 o 
   0   4  15        3.25       11.47      6.02 o 
   1   4  15        2.24        2.87      5.73 o 
  -7   5  15       21.94       22.12      5.43 o 
  -6   5  15       36.37       43.57      8.89 o 
  -5   5  15       18.49       33.86      5.23 o 
  -4   5  15        2.62       -1.26      3.82 o 
  -3   5  15        0.70        0.52      3.92 o 
  -2   5  15       42.67       40.40      7.45 o 
  -1   5  15        2.59        4.87      6.31 o 
   0   5  15       28.47       43.86      8.03 o 
   1   5  15       67.16       83.70      9.46 o 
  -7   6  15        1.94       -0.64      4.68 o 
  -6   6  15        0.43       -7.17      7.45 o 
  -5   6  15        1.15       -0.97      3.91 o 
  -4   6  15       20.29       18.47      4.82 o 
  -3   6  15       65.80       67.20      6.88 o 
  -2   6  15       14.37       19.36     10.18 o 
  -1   6  15       23.53       26.95      8.03 o 
   0   6  15       72.93       90.01     10.32 o 
   1   6  15       63.86       74.24     10.03 o 
  -6   7  15       53.28       69.72      6.73 o 
  -5   7  15        3.89        8.31      8.03 o 
  -4   7  15        0.60       -1.63      3.95 o 
  -3   7  15        3.54        3.98      7.17 o 
  -2   7  15        0.03       -2.58      7.45 o 
  -1   7  15        0.69        3.44      7.45 o 
   0   7  15       42.72       55.90      9.46 o 
   1   7  15       31.21       36.98      8.89 o 
  -6   8  15       33.12       28.29      6.88 o 
  -5   8  15        5.07       -5.73      7.74 o 
  -4   8  15       37.60       46.58      5.98 o 
  -3   8  15        0.98       -4.03      4.03 o 
  -2   8  15       58.11       57.04     10.32 o 
  -1   8  15        3.27        8.03      8.31 o 
   0   8  15        4.34        0.57      8.03 o 
  -5   9  15       16.16        9.75      8.60 o 
  -4   9  15        3.46        3.83      4.60 o 
  -3   9  15      110.48      149.35     14.33 o 
  -2   9  15        0.63       -0.57      8.31 o 
  -1   9  15      175.64      199.51     16.05 o 
  -4  10  15        0.02       -7.74      7.74 o 
  -3  10  15       15.09       14.33      8.89 o 
  -2  10  15        8.54       15.19      9.17 o 
   0   0  16       19.59       24.37      5.45 o 
  -6   1  16        2.97        9.46      7.45 o 
  -5   1  16       50.66       68.80      9.17 o 
  -4   1  16        4.78       12.33      6.31 o 
  -3   1  16        0.23        5.16      5.45 o 
  -2   1  16        5.80        9.17      5.45 o 
  -1   1  16        5.63        3.15      4.87 o 
   0   1  16       23.01       34.40      6.31 o 
  -6   2  16        4.28        4.87      7.45 o 
  -5   2  16        1.54        7.17      6.88 o 
  -4   2  16       24.81       28.09      7.45 o 
  -3   2  16        0.54       -1.72      5.73 o 
  -2   2  16       66.09       76.25      8.60 o 
  -1   2  16       73.46       99.47     10.32 o 
   0   2  16        9.91       20.64      6.02 o 
  -6   3  16        4.76       -0.57      7.45 o 
  -5   3  16        0.91       -0.29      7.17 o 
  -4   3  16        4.16        1.72      6.88 o 
  -3   3  16        0.00        4.59      6.31 o 
  -2   3  16       66.37       99.75     11.18 o 
  -1   3  16       65.56       91.44     10.61 o 
  -5   4  16        0.52       -2.87      7.17 o 
  -4   4  16        1.24        4.87      7.45 o 
  -3   4  16       29.05       26.95      8.31 o 
  -2   4  16       22.61       30.96      8.03 o 
  -1   4  16        1.49        9.17      6.88 o 
  -5   5  16        7.19        8.03      8.31 o 
  -4   5  16      153.41      197.79     15.48 o 
  -3   5  16        0.67       13.47      8.03 o 
  -2   5  16       22.95       31.82      8.60 o 
  -1   5  16       41.76       71.38     10.03 o 
  -4   6  16        4.12       -2.58      8.03 o 
  -3   6  16       81.66       91.73     11.75 o 
  -2   6  16       78.49       93.45     11.47 o 
                                                 
